# Supplementary material for: Model ensembling as a tool to form interpretable multi-omic predictors of cancer pharmacosensitivity
Source: Brief Bioinform. 2024 Nov 4;25(6):bbae567. doi: 10.1093/bib/bbae567 (PMC11532660; doi:10.1093/bib/bbae567)
Supplement: REV_TableS2_SuppTableStats_bbae567 [file rev_tables2_supptablestats_bbae567.xlsx]

## Sheet: Table S1
	drug	tumor	tpn	tnn	fpn	fnn	sens	spec	prec	npv	f1	ba	mcc	w_mcc		Selected Genes
	PD-0325901_ActArea	LUNG	16	22	3	1	0.941176	0.88	0.842105	0.88	0.888889	0.910588	0.809823	34.0126		ETV4, ETV5, SPRY1, TOR4A, CMTM7, RP11-93B14.5
	AZD6244_ActArea	LUNG	13	24	6	4	0.764706	0.8	0.684211	0.8	0.722222	0.782353	0.552906	25.9866		SPRY2, SPRY4, ETV4, RP11-93B14.5, TMC6, TPRV2, CMTM7
	PD-0325901_ActArea	HAEMATOPOIETIC	14	13	0	2	0.875	1	1	1	0.933333	0.9375	0.870823	25.2539		ETV4, ETV5, SPRY1, TOR4A, CMTM7, RP11-93B14.5
	Panobinostat_ActArea	LUNG	8	23	2	4	0.666667	0.92	0.8	0.92	0.727273	0.793333	0.618401	22.8808		TNFRSF12A, AJUBA, ZNF215; RP11-783K16.5; RP11-7F17.7; AC138623.1; AC011242.6
	Lapatinib_ActArea	LUNG	16	19	7	7	0.695652	0.730769	0.695652	0.730769	0.695652	0.713211	0.426421	20.8946		RP11-902B17.1; RP11-47I22.1; DYRK3; SYTL1; GPX3; ADORA1; GPR135
	Paclitaxel_ActArea	LUNG	13	20	6	6	0.684211	0.769231	0.684211	0.769231	0.684211	0.726721	0.453441	20.4049		SLFN11; MAGEA6; GPX2; LEPREL2; DAAM1; RCOR2
	Erlotinib_ActArea	LUNG	15	17	6	7	0.681818	0.73913	0.714286	0.73913	0.697674	0.710474	0.421783	18.9802		RP11-902B17.1; RP11-47I22.1; IFI27; CORO2A; TSTD1
	17-AAG_ActArea	LUNG	14	17	9	6	0.7	0.653846	0.608696	0.653846	0.651163	0.676923	0.350823	16.1379		NQO1; MB21D1; SLC16A3
	PD-0325901_ActArea	LARGE_INTESTINE	13	1	0	0	1	1	1	1	1	1	1	14		ETV4, ETV5, SPRY1, TOR4A, CMTM7, RP11-93B14.5
	AZD6244_ActArea	HAEMATOPOIETIC	13	7	4	3	0.8125	0.636364	0.764706	0.636364	0.787879	0.724432	0.456716	12.3313		SPRY2, SPRY4, ETV4, RP11-93B14.5, TMC6, TPRV2, CMTM7
	RAF265_ActArea	HAEMATOPOIETIC	18	6	5	4	0.818182	0.545455	0.782609	0.545455	0.8	0.681818	0.373002	12.3091		IFI27; FOXA1; DNASE1L2; LEPREL2; CHRNB1; HERC5; MYEOV; PLEKHG4; ABLIM2
	Sorafenib_ActArea	PANCREAS	5	8	1	1	0.833333	0.888889	0.833333	0.888889	0.833333	0.861111	0.722222	10.8333		RPL4; TM9SF1; FAM21B; PYCARD; HGMA2; PTEN; NTN4
	TAE684_ActArea	BREAST	1	13	0	1	0.5	1	1	1	0.666667	0.75	0.681385	10.2208		TUBGCP3; DUT; BLM; PXDN; GLB1L2; PXDN; PPARG; ARID3A; TNFRSF1B
	Erlotinib_ActArea	BREAST	5	7	3	0	1	0.7	0.625	0.7	0.769231	0.85	0.661438	9.92157		RP11-902B17.1; RP11-47I22.1; IFI27; CORO2A; TSTD1
	Paclitaxel_ActArea	SKIN	5	8	2	1	0.833333	0.8	0.714286	0.8	0.769231	0.816667	0.61807	9.88912		SLFN11; MAGEA6; GPX2; LEPREL2; DAAM1; RCOR2
	Paclitaxel_ActArea	OVARY	3	8	0	1	0.75	1	1	1	0.857143	0.875	0.816497	9.79796		SLFN11; MAGEA6; GPX2; LEPREL2; DAAM1; RCOR2
	ZD-6474_ActArea	BREAST	2	10	0	2	0.5	1	1	1	0.666667	0.75	0.645497	9.03696		TGFB3; FKBP3; PCDHB2; PCDHB6; MCALL1; Xxbac-BPG181B23.7
	ZD-6474_ActArea	PANCREAS	5	6	3	0	1	0.666667	0.625	0.666667	0.769231	0.833333	0.645497	9.03696		TGFB3; FKBP3; PCDHB2; PCDHB6; MCALL1; Xxbac-BPG181B23.7
	Irinotecan_ActArea	PANCREAS	1	8	0	0	1	1	1	1	1	1	1	9		SLFN11; RP11-434O22.1; HNRNPA1; KHDC1;
	AZD6244_ActArea	BREAST	1	11	1	0	1	0.916667	0.5	0.916667	0.666667	0.958333	0.677003	8.80104		SPRY2, SPRY4, ETV4, RP11-93B14.5, TMC6, TPRV2, CMTM7
	PD-0332991_ActArea	OVARY	1	11	0	1	0.5	1	1	1	0.666667	0.75	0.677003	8.80104		RP11-7F17.7; DUT; PDLIM4; NDN; ACOT1; ACOT2; GPX2
	PD-0325901_ActArea	NERVOUS	1	13	0	2	0.333333	1	1	1	0.5	0.666667	0.537484	8.59974		ETV4, ETV5, SPRY1, TOR4A, CMTM7, RP11-93B14.5
	Lapatinib_ActArea	LARGE_INTESTINE	9	2	2	0	1	0.5	0.818182	0.5	0.9	0.75	0.639602	8.31483		RP11-902B17.1; RP11-47I22.1; DYRK3; SYTL1; GPX3; ADORA1; GPR135
	TAE684_ActArea	SKIN	1	7	0	0	1	1	1	1	1	1	1	8		TUBGCP3; DUT; BLM; PXDN; GLB1L2; PXDN; PPARG; ARID3A; TNFRSF1B
	17-AAG_ActArea	SKIN	7	4	2	1	0.875	0.666667	0.777778	0.666667	0.823529	0.770833	0.559431	7.83203		NQO1; MB21D1; SLC16A3
	Lapatinib_ActArea	BREAST	9	2	3	0	1	0.4	0.75	0.4	0.857143	0.7	0.547723	7.66812		RP11-902B17.1; RP11-47I22.1; DYRK3; SYTL1; GPX3; ADORA1; GPR135
	Paclitaxel_ActArea	LARGE_INTESTINE	6	4	4	0	1	0.5	0.6	0.5	0.75	0.75	0.547723	7.66812		SLFN11; MAGEA6; GPX2; LEPREL2; DAAM1; RCOR2
	Erlotinib_ActArea	LARGE_INTESTINE	8	2	2	0	1	0.5	0.8	0.5	0.888889	0.75	0.632456	7.58947		RP11-902B17.1; RP11-47I22.1; IFI27; CORO2A; TSTD1
	PHA-665752_ActArea	HAEMATOPOIETIC	27	1	5	1	0.964286	0.166667	0.84375	0.166667	0.9	0.565476	0.212167	7.21368		TDRD9; PTGER2; HN1L; SLC6A15; RP11-408B11.2; CORO2A; CELF2-AS1; ARID4A; HNRNPCP1
	AEW541_ActArea	LIVER	3	5	0	1	0.75	1	1	1	0.857143	0.875	0.790569	7.11512		IGF1R; MAGEA1; GPX3; SNAPC1;
	TKI258_ActArea	LARGE_INTESTINE	3	5	0	1	0.75	1	1	1	0.857143	0.875	0.790569	7.11512		RP11-950C14.3; SERPINA5; LEPREL2; TSPYL5; EMR1
	TKI258_ActArea	LIVER	3	5	1	0	1	0.833333	0.75	0.833333	0.857143	0.916667	0.790569	7.11512		RP11-950C14.3; SERPINA5; LEPREL2; TSPYL5; EMR1
	RAF265_ActArea	PANCREAS	2	8	0	3	0.4	1	1	1	0.571429	0.7	0.53936	7.01168		IFI27; FOXA1; DNASE1L2; LEPREL2; CHRNB1; HERC5; MYEOV; PLEKHG4; ABLIM2
	AZD6244_ActArea	OESOPHAGUS	1	6	0	0	1	1	1	1	1	1	1	7		SPRY2, SPRY4, ETV4, RP11-93B14.5, TMC6, TPRV2, CMTM7
	Irinotecan_ActArea	LUNG	6	5	2	2	0.75	0.714286	0.75	0.714286	0.75	0.732143	0.464286	6.96429		SLFN11; RP11-434O22.1; HNRNPA1; KHDC1;
	LBW242_ActArea	BREAST	6	5	2	2	0.75	0.714286	0.75	0.714286	0.75	0.732143	0.464286	6.96429		FBLN2; RP11-8L2.1; FBLN2; HECA
	ZD-6474_ActArea	LUNG	12	14	10	9	0.571429	0.583333	0.545455	0.583333	0.55814	0.577381	0.154456	6.95051		TGFB3; FKBP3; PCDHB2; PCDHB6; MCALL1; Xxbac-BPG181B23.7
	PD-0325901_ActArea	OVARY	2	7	0	2	0.5	1	1	1	0.666667	0.75	0.62361	6.85971		ETV4, ETV5, SPRY1, TOR4A, CMTM7, RP11-93B14.5
	TAE684_ActArea	OESOPHAGUS	2	6	0	1	0.666667	1	1	1	0.8	0.833333	0.755929	6.80336		TUBGCP3; DUT; BLM; PXDN; GLB1L2; PXDN; PPARG; ARID3A; TNFRSF1B
	RAF265_ActArea	LUNG	5	20	5	9	0.357143	0.8	0.5	0.8	0.416667	0.578571	0.172635	6.73278		IFI27; FOXA1; DNASE1L2; LEPREL2; CHRNB1; HERC5; MYEOV; PLEKHG4; ABLIM2
	TKI258_ActArea	SKIN	3	6	1	1	0.75	0.857143	0.75	0.857143	0.75	0.803571	0.607143	6.67857		RP11-950C14.3; SERPINA5; LEPREL2; TSPYL5; EMR1
	ZD-6474_ActArea	HAEMATOPOIETIC	19	2	9	1	0.95	0.181818	0.678571	0.181818	0.791667	0.565909	0.213328	6.61316		TGFB3; FKBP3; PCDHB2; PCDHB6; MCALL1; Xxbac-BPG181B23.7
	RAF265_ActArea	OVARY	7	2	0	3	0.7	1	1	1	0.823529	0.85	0.52915	6.3498		IFI27; FOXA1; DNASE1L2; LEPREL2; CHRNB1; HERC5; MYEOV; PLEKHG4; ABLIM2
	PF2341066_ActArea	OESOPHAGUS	1	9	0	2	0.333333	1	1	1	0.5	0.666667	0.522233	6.2668		PTGER2; CRIP1; GPX2; ANP32A; NDN; HGF; S100A4; DACT1
	17-AAG_ActArea	HAEMATOPOIETIC	12	4	5	3	0.8	0.444444	0.705882	0.444444	0.75	0.622222	0.26036	6.24863		NQO1; MB21D1; SLC16A3
	Nutlin-3_ActArea	HAEMATOPOIETIC	18	4	5	6	0.75	0.444444	0.782609	0.444444	0.765957	0.597222	0.188434	6.21831		DDB2; NMD2; PTPN13; EDA2R
	Erlotinib_ActArea	HAEMATOPOIETIC	14	4	5	4	0.777778	0.444444	0.736842	0.444444	0.756757	0.611111	0.229416	6.19422		RP11-902B17.1; RP11-47I22.1; IFI27; CORO2A; TSTD1
	17-AAG_ActArea	OVARY	2	9	1	2	0.5	0.9	0.666667	0.9	0.571429	0.7	0.440386	6.1654		NQO1; MB21D1; SLC16A3
	PF2341066_ActArea	SKIN	1	10	0	3	0.25	1	1	1	0.4	0.625	0.438529	6.13941		PTGER2; CRIP1; GPX2; ANP32A; NDN; HGF; S100A4; DACT1
	Erlotinib_ActArea	STOMACH	5	2	1	0	1	0.666667	0.833333	0.666667	0.909091	0.833333	0.745356	5.96285		RP11-902B17.1; RP11-47I22.1; IFI27; CORO2A; TSTD1
	PHA-665752_ActArea	OVARY	1	7	1	0	1	0.875	0.5	0.875	0.666667	0.9375	0.661438	5.95294		TDRD9; PTGER2; HN1L; SLC6A15; RP11-408B11.2; CORO2A; CELF2-AS1; ARID4A; HNRNPCP1
	TKI258_ActArea	PANCREAS	1	7	1	0	1	0.875	0.5	0.875	0.666667	0.9375	0.661438	5.95294		RP11-950C14.3; SERPINA5; LEPREL2; TSPYL5; EMR1
	17-AAG_ActArea	STOMACH	5	3	1	1	0.833333	0.75	0.833333	0.75	0.833333	0.791667	0.583333	5.83333		NQO1; MB21D1; SLC16A3
	AEW541_ActArea	LUNG	10	14	9	9	0.526316	0.608696	0.526316	0.608696	0.526316	0.567506	0.135011	5.67048		IGF1R; MAGEA1; GPX3; SNAPC1;
	L-685458_ActArea	PANCREAS	1	10	0	4	0.2	1	1	1	0.333333	0.6	0.377964	5.66947		RP11-85G20.1; CCNB1IP1; ZNF625; ZSCAN18;
	Irinotecan_ActArea	OVARY	3	3	0	1	0.75	1	1	1	0.857143	0.875	0.75	5.25		SLFN11; RP11-434O22.1; HNRNPA1; KHDC1;
	PD-0332991_ActArea	STOMACH	3	3	0	1	0.75	1	1	1	0.857143	0.875	0.75	5.25		RP11-7F17.7; DUT; PDLIM4; NDN; ACOT1; ACOT2; GPX2
	Lapatinib_ActArea	OVARY	6	1	0	1	0.857143	1	1	1	0.923077	0.928571	0.654654	5.23723		RP11-902B17.1; RP11-47I22.1; DYRK3; SYTL1; GPX3; ADORA1; GPR135
	Paclitaxel_ActArea	BREAST	1	9	0	4	0.2	1	1	1	0.333333	0.6	0.372104	5.20946		SLFN11; MAGEA6; GPX2; LEPREL2; DAAM1; RCOR2
	Erlotinib_ActArea	ENDOMETRIUM	4	1	0	0	1	1	1	1	1	1	1	5		RP11-902B17.1; RP11-47I22.1; IFI27; CORO2A; TSTD1
	Lapatinib_ActArea	URINARY	2	3	0	0	1	1	1	1	1	1	1	5		RP11-902B17.1; RP11-47I22.1; DYRK3; SYTL1; GPX3; ADORA1; GPR135
	Paclitaxel_ActArea	URINARY	2	3	0	0	1	1	1	1	1	1	1	5		SLFN11; MAGEA6; GPX2; LEPREL2; DAAM1; RCOR2
	PLX4720_ActArea	OVARY	3	4	1	1	0.75	0.8	0.75	0.8	0.75	0.775	0.55	4.95		CKB; SETD3; APOPT1; AKAP5; XAGE1A; GPX3; CCND2; XAGE1E; DAAM1; RSPH1; GPR135
	AZD6244_ActArea	OVARY	1	7	0	3	0.25	1	1	1	0.4	0.625	0.41833	4.60163		SPRY2, SPRY4, ETV4, RP11-93B14.5, TMC6, TPRV2, CMTM7
	Lapatinib_ActArea	PANCREAS	5	2	5	0	1	0.285714	0.5	0.285714	0.666667	0.642857	0.377964	4.53557		RP11-902B17.1; RP11-47I22.1; DYRK3; SYTL1; GPX3; ADORA1; GPR135
	AZD6244_ActArea	STOMACH	5	2	1	1	0.833333	0.666667	0.833333	0.666667	0.833333	0.75	0.5	4.5		SPRY2, SPRY4, ETV4, RP11-93B14.5, TMC6, TPRV2, CMTM7
	Lapatinib_ActArea	STOMACH	6	1	2	0	1	0.333333	0.75	0.333333	0.857143	0.666667	0.5	4.5		RP11-902B17.1; RP11-47I22.1; DYRK3; SYTL1; GPX3; ADORA1; GPR135
	Sorafenib_ActArea	OESOPHAGUS	2	5	1	1	0.666667	0.833333	0.666667	0.833333	0.666667	0.75	0.5	4.5		RPL4; TM9SF1; FAM21B; PYCARD; HGMA2; PTEN; NTN4
	Erlotinib_ActArea	OVARY	4	4	1	3	0.571429	0.8	0.8	0.8	0.666667	0.685714	0.371429	4.45714		RP11-902B17.1; RP11-47I22.1; IFI27; CORO2A; TSTD1
	Paclitaxel_ActArea	STOMACH	2	4	0	3	0.4	1	1	1	0.571429	0.7	0.478091	4.30282		SLFN11; MAGEA6; GPX2; LEPREL2; DAAM1; RCOR2
	AEW541_ActArea	URINARY	2	3	0	1	0.666667	1	1	1	0.8	0.833333	0.707107	4.24264		IGF1R; MAGEA1; GPX3; SNAPC1;
	PD-0325901_ActArea	URINARY	3	2	1	0	1	0.666667	0.75	0.666667	0.857143	0.833333	0.707107	4.24264		ETV4, ETV5, SPRY1, TOR4A, CMTM7, RP11-93B14.5
	RAF265_ActArea	ENDOMETRIUM	2	3	0	1	0.666667	1	1	1	0.8	0.833333	0.707107	4.24264		IFI27; FOXA1; DNASE1L2; LEPREL2; CHRNB1; HERC5; MYEOV; PLEKHG4; ABLIM2
	LBW242_ActArea	PANCREAS	4	6	4	2	0.666667	0.6	0.5	0.6	0.571429	0.633333	0.258199	4.13118		FBLN2; RP11-8L2.1; FBLN2; HECA
	Paclitaxel_ActArea	OESOPHAGUS	6	1	3	0	1	0.25	0.666667	0.25	0.8	0.625	0.408248	4.08248		SLFN11; MAGEA6; GPX2; LEPREL2; DAAM1; RCOR2
	PHA-665752_ActArea	SKIN	1	6	0	3	0.25	1	1	1	0.4	0.625	0.408248	4.08248		TDRD9; PTGER2; HN1L; SLC6A15; RP11-408B11.2; CORO2A; CELF2-AS1; ARID4A; HNRNPCP1
	Nilotinib_ActArea	LUNG	5	16	6	8	0.384615	0.727273	0.454545	0.727273	0.416667	0.555944	0.116457	4.07599		GPX2; HIF1A; RP11-7F17.7; ITGA9; GGT6; AGAP2; RP11-47I22.2
	Irinotecan_ActArea	LARGE_INTESTINE	2	2	0	0	1	1	1	1	1	1	1	4		SLFN11; RP11-434O22.1; HNRNPA1; KHDC1;
	Nutlin-3_ActArea	AERODIGESTIVE	1	3	0	0	1	1	1	1	1	1	1	4		DDB2; NMD2; PTPN13; EDA2R
	Nutlin-3_ActArea	URINARY	3	2	0	2	0.6	1	1	1	0.75	0.8	0.547723	3.83406		DDB2; NMD2; PTPN13; EDA2R
	LBW242_ActArea	LUNG	12	13	8	14	0.461538	0.619048	0.6	0.619048	0.521739	0.540293	0.0810325	3.80853		FBLN2; RP11-8L2.1; FBLN2; HECA
	Irinotecan_ActArea	URINARY	1	4	0	1	0.5	1	1	1	0.666667	0.75	0.632456	3.79473		SLFN11; RP11-434O22.1; HNRNPA1; KHDC1;
	Paclitaxel_ActArea	PANCREAS	1	7	1	1	0.5	0.875	0.5	0.875	0.5	0.6875	0.375	3.75		SLFN11; MAGEA6; GPX2; LEPREL2; DAAM1; RCOR2
	TKI258_ActArea	LUNG	7	18	8	11	0.388889	0.692308	0.466667	0.692308	0.424242	0.540598	0.0842202	3.70569		RP11-950C14.3; SERPINA5; LEPREL2; TSPYL5; EMR1
	17-AAG_ActArea	NERVOUS	3	6	3	2	0.6	0.666667	0.5	0.666667	0.545455	0.633333	0.258199	3.61478		NQO1; MB21D1; SLC16A3
	L-685458_ActArea	LIVER	1	5	0	3	0.25	1	1	1	0.4	0.625	0.395285	3.55756		RP11-85G20.1; CCNB1IP1; ZNF625; ZSCAN18;
	PF2341066_ActArea	OVARY	1	9	1	2	0.333333	0.9	0.5	0.9	0.4	0.616667	0.272475	3.54217		PTGER2; CRIP1; GPX2; ANP32A; NDN; HGF; S100A4; DACT1
	PLX4720_ActArea	LUNG	8	21	8	16	0.333333	0.724138	0.5	0.724138	0.4	0.528736	0.0623153	3.30271		CKB; SETD3; APOPT1; AKAP5; XAGE1A; GPX3; CCND2; XAGE1E; DAAM1; RSPH1; GPR135
	RAF265_ActArea	STOMACH	1	4	0	2	0.333333	1	1	1	0.5	0.666667	0.471405	3.29983		IFI27; FOXA1; DNASE1L2; LEPREL2; CHRNB1; HERC5; MYEOV; PLEKHG4; ABLIM2
	ZD-6474_ActArea	LARGE_INTESTINE	8	1	2	1	0.888889	0.333333	0.8	0.333333	0.842105	0.611111	0.258199	3.09839		TGFB3; FKBP3; PCDHB2; PCDHB6; MCALL1; Xxbac-BPG181B23.7
	Panobinostat_ActArea	BREAST	4	4	2	3	0.571429	0.666667	0.666667	0.666667	0.615385	0.619048	0.238095	3.09524		TNFRSF12A, AJUBA, ZNF215; RP11-783K16.5; RP11-7F17.7; AC138623.1; AC011242.6
	17-AAG_ActArea	ENDOMETRIUM	1	3	0	1	0.5	1	1	1	0.666667	0.75	0.612372	3.06186		NQO1; MB21D1; SLC16A3
	AZD6244_ActArea	URINARY	3	1	1	0	1	0.5	0.75	0.5	0.857143	0.75	0.612372	3.06186		SPRY2, SPRY4, ETV4, RP11-93B14.5, TMC6, TPRV2, CMTM7
	Lapatinib_ActArea	ENDOMETRIUM	3	1	0	1	0.75	1	1	1	0.857143	0.875	0.612372	3.06186		RP11-902B17.1; RP11-47I22.1; DYRK3; SYTL1; GPX3; ADORA1; GPR135
	Nutlin-3_ActArea	ENDOMETRIUM	3	1	0	1	0.75	1	1	1	0.857143	0.875	0.612372	3.06186		DDB2; NMD2; PTPN13; EDA2R
	TKI258_ActArea	STOMACH	3	1	1	0	1	0.5	0.75	0.5	0.857143	0.75	0.612372	3.06186		RP11-950C14.3; SERPINA5; LEPREL2; TSPYL5; EMR1
	Nutlin-3_ActArea	SOFT_TISSUE	2	1	0	0	1	1	1	1	1	1	1	3		DDB2; NMD2; PTPN13; EDA2R
	Erlotinib_ActArea	URINARY	3	2	1	1	0.75	0.666667	0.75	0.666667	0.75	0.708333	0.416667	2.91667		RP11-902B17.1; RP11-47I22.1; IFI27; CORO2A; TSTD1
	Nutlin-3_ActArea	BONE	2	3	1	1	0.666667	0.75	0.666667	0.75	0.666667	0.708333	0.416667	2.91667		DDB2; NMD2; PTPN13; EDA2R
	PLX4720_ActArea	PANCREAS	4	3	4	1	0.8	0.428571	0.5	0.428571	0.615385	0.614286	0.239046	2.86855		CKB; SETD3; APOPT1; AKAP5; XAGE1A; GPX3; CCND2; XAGE1E; DAAM1; RSPH1; GPR135
	TAE684_ActArea	LUNG	10	15	9	13	0.434783	0.625	0.526316	0.625	0.47619	0.529891	0.060896	2.86211		TUBGCP3; DUT; BLM; PXDN; GLB1L2; PXDN; PPARG; ARID3A; TNFRSF1B
	AZD0530_ActArea	OVARY	5	3	3	2	0.714286	0.5	0.625	0.5	0.666667	0.607143	0.219578	2.85451		IFI27; PREX2
	AZD0530_ActArea	LARGE_INTESTINE	4	2	2	1	0.8	0.5	0.666667	0.5	0.727273	0.65	0.316228	2.84605		IFI27; PREX2
	AZD0530_ActArea	BREAST	3	6	4	2	0.6	0.6	0.428571	0.6	0.5	0.6	0.188982	2.83473		IFI27; PREX2
	AEW541_ActArea	SOFT_TISSUE	1	3	0	2	0.333333	1	1	1	0.5	0.666667	0.447214	2.68328		IGF1R; MAGEA1; GPX3; SNAPC1;
	RAF265_ActArea	LIVER	1	5	1	1	0.5	0.833333	0.5	0.833333	0.5	0.666667	0.333333	2.66667		IFI27; FOXA1; DNASE1L2; LEPREL2; CHRNB1; HERC5; MYEOV; PLEKHG4; ABLIM2
	Irinotecan_ActArea	NERVOUS	1	7	2	1	0.5	0.777778	0.333333	0.777778	0.4	0.638889	0.240563	2.64619		SLFN11; RP11-434O22.1; HNRNPA1; KHDC1;
	Nilotinib_ActArea	OVARY	1	7	1	2	0.333333	0.875	0.5	0.875	0.4	0.604167	0.240563	2.64619		GPX2; HIF1A; RP11-7F17.7; ITGA9; GGT6; AGAP2; RP11-47I22.2
	ZD-6474_ActArea	STOMACH	7	1	2	1	0.875	0.333333	0.777778	0.333333	0.823529	0.604167	0.240563	2.64619		TGFB3; FKBP3; PCDHB2; PCDHB6; MCALL1; Xxbac-BPG181B23.7
	Nutlin-3_ActArea	NERVOUS	2	7	2	3	0.4	0.777778	0.5	0.777778	0.444444	0.588889	0.188562	2.63987		DDB2; NMD2; PTPN13; EDA2R
	Sorafenib_ActArea	LIVER	3	3	1	3	0.5	0.75	0.75	0.75	0.6	0.625	0.25	2.5		RPL4; TM9SF1; FAM21B; PYCARD; HGMA2; PTEN; NTN4
	PLX4720_ActArea	HAEMATOPOIETIC	13	4	6	6	0.684211	0.4	0.684211	0.4	0.684211	0.542105	0.0842105	2.44211		CKB; SETD3; APOPT1; AKAP5; XAGE1A; GPX3; CCND2; XAGE1E; DAAM1; RSPH1; GPR135
	AEW541_ActArea	HAEMATOPOIETIC	16	1	8	1	0.941176	0.111111	0.666667	0.111111	0.780488	0.526144	0.093352	2.42715		IGF1R; MAGEA1; GPX3; SNAPC1;
	PF2341066_ActArea	LUNG	5	16	5	12	0.294118	0.761905	0.5	0.761905	0.37037	0.528011	0.0632582	2.40381		PTGER2; CRIP1; GPX2; ANP32A; NDN; HGF; S100A4; DACT1
	Sorafenib_ActArea	BREAST	4	4	4	2	0.666667	0.5	0.5	0.5	0.571429	0.583333	0.166667	2.33333		RPL4; TM9SF1; FAM21B; PYCARD; HGMA2; PTEN; NTN4
	PD-0325901_ActArea	SOFT_TISSUE	1	2	0	1	0.5	1	1	1	0.666667	0.75	0.57735	2.3094		ETV4, ETV5, SPRY1, TOR4A, CMTM7, RP11-93B14.5
	PD-0325901_ActArea	GANGLIA	2	1	0	1	0.666667	1	1	1	0.8	0.833333	0.57735	2.3094		ETV4, ETV5, SPRY1, TOR4A, CMTM7, RP11-93B14.5
	RAF265_ActArea	PLEURA	2	1	0	1	0.666667	1	1	1	0.8	0.833333	0.57735	2.3094		IFI27; FOXA1; DNASE1L2; LEPREL2; CHRNB1; HERC5; MYEOV; PLEKHG4; ABLIM2
	RAF265_ActArea	GANGLIA	1	2	0	1	0.5	1	1	1	0.666667	0.75	0.57735	2.3094		IFI27; FOXA1; DNASE1L2; LEPREL2; CHRNB1; HERC5; MYEOV; PLEKHG4; ABLIM2
	Sorafenib_ActArea	AERODIGESTIVE	1	2	1	0	1	0.666667	0.5	0.666667	0.666667	0.833333	0.57735	2.3094		RPL4; TM9SF1; FAM21B; PYCARD; HGMA2; PTEN; NTN4
	TKI258_ActArea	GANGLIA	2	1	1	0	1	0.5	0.666667	0.5	0.8	0.75	0.57735	2.3094		RP11-950C14.3; SERPINA5; LEPREL2; TSPYL5; EMR1
	ZD-6474_ActArea	PLEURA	1	2	0	1	0.5	1	1	1	0.666667	0.75	0.57735	2.3094		TGFB3; FKBP3; PCDHB2; PCDHB6; MCALL1; Xxbac-BPG181B23.7
	PD-0332991_ActArea	LARGE_INTESTINE	6	1	2	1	0.857143	0.333333	0.75	0.333333	0.8	0.595238	0.218218	2.18218		RP11-7F17.7; DUT; PDLIM4; NDN; ACOT1; ACOT2; GPX2
	Sorafenib_ActArea	SKIN	4	2	3	1	0.8	0.4	0.571429	0.4	0.666667	0.6	0.218218	2.18218		RPL4; TM9SF1; FAM21B; PYCARD; HGMA2; PTEN; NTN4
	AEW541_ActArea	OVARY	1	9	2	2	0.333333	0.818182	0.333333	0.818182	0.333333	0.575758	0.151515	2.12121		IGF1R; MAGEA1; GPX3; SNAPC1;
	PD-0325901_ActArea	STOMACH	4	1	1	1	0.8	0.5	0.8	0.5	0.8	0.65	0.3	2.1		ETV4, ETV5, SPRY1, TOR4A, CMTM7, RP11-93B14.5
	TKI258_ActArea	URINARY	4	1	1	1	0.8	0.5	0.8	0.5	0.8	0.65	0.3	2.1		RP11-950C14.3; SERPINA5; LEPREL2; TSPYL5; EMR1
	RAF265_ActArea	URINARY	2	3	2	1	0.666667	0.6	0.5	0.6	0.571429	0.633333	0.258199	2.06559		IFI27; FOXA1; DNASE1L2; LEPREL2; CHRNB1; HERC5; MYEOV; PLEKHG4; ABLIM2
	LBW242_ActArea	OESOPHAGUS	2	1	0	2	0.5	1	1	1	0.666667	0.75	0.408248	2.04124		FBLN2; RP11-8L2.1; FBLN2; HECA
	PHA-665752_ActArea	SOFT_TISSUE	2	1	0	2	0.5	1	1	1	0.666667	0.75	0.408248	2.04124		TDRD9; PTGER2; HN1L; SLC6A15; RP11-408B11.2; CORO2A; CELF2-AS1; ARID4A; HNRNPCP1
	ZD-6474_ActArea	OVARY	2	1	2	0	1	0.333333	0.5	0.333333	0.666667	0.666667	0.408248	2.04124		TGFB3; FKBP3; PCDHB2; PCDHB6; MCALL1; Xxbac-BPG181B23.7
	AEW541_ActArea	SKIN	3	4	2	3	0.5	0.666667	0.6	0.666667	0.545455	0.583333	0.169031	2.02837		IGF1R; MAGEA1; GPX3; SNAPC1;
	PLX4720_ActArea	NERVOUS	4	3	3	2	0.666667	0.5	0.571429	0.5	0.615385	0.583333	0.169031	2.02837		CKB; SETD3; APOPT1; AKAP5; XAGE1A; GPX3; CCND2; XAGE1E; DAAM1; RSPH1; GPR135
	AEW541_ActArea	KIDNEY	1	1	0	0	1	1	1	1	1	1	1	2		IGF1R; MAGEA1; GPX3; SNAPC1;
	PD-0325901_ActArea	PLEURA	1	1	0	0	1	1	1	1	1	1	1	2		ETV4, ETV5, SPRY1, TOR4A, CMTM7, RP11-93B14.5
	TKI258_ActArea	PROSTATE	1	1	0	0	1	1	1	1	1	1	1	2		RP11-950C14.3; SERPINA5; LEPREL2; TSPYL5; EMR1
	17-AAG_ActArea	OESOPHAGUS	5	1	1	2	0.714286	0.5	0.833333	0.5	0.769231	0.607143	0.188982	1.70084		NQO1; MB21D1; SLC16A3
	PD-0332991_ActArea	PANCREAS	1	5	1	2	0.333333	0.833333	0.5	0.833333	0.4	0.583333	0.188982	1.70084		RP11-7F17.7; DUT; PDLIM4; NDN; ACOT1; ACOT2; GPX2
	TAE684_ActArea	LIVER	2	4	2	2	0.5	0.666667	0.5	0.666667	0.5	0.583333	0.166667	1.66667		TUBGCP3; DUT; BLM; PXDN; GLB1L2; PXDN; PPARG; ARID3A; TNFRSF1B
	AZD0530_ActArea	SOFT_TISSUE	1	1	1	0	1	0.5	0.5	0.5	0.666667	0.75	0.5	1.5		IFI27; PREX2
	Panobinostat_ActArea	SOFT_TISSUE	3	1	1	1	0.75	0.5	0.75	0.5	0.75	0.625	0.25	1.5		TNFRSF12A, AJUBA, ZNF215; RP11-783K16.5; RP11-7F17.7; AC138623.1; AC011242.6
	PHA-665752_ActArea	GANGLIA	1	1	0	1	0.5	1	1	1	0.666667	0.75	0.5	1.5		TDRD9; PTGER2; HN1L; SLC6A15; RP11-408B11.2; CORO2A; CELF2-AS1; ARID4A; HNRNPCP1
	17-AAG_ActArea	PANCREAS	5	2	3	2	0.714286	0.4	0.625	0.4	0.666667	0.557143	0.119523	1.43427		NQO1; MB21D1; SLC16A3
	L-685458_ActArea	KIDNEY	1	1	0	2	0.333333	1	1	1	0.5	0.666667	0.333333	1.33333		RP11-85G20.1; CCNB1IP1; ZNF625; ZSCAN18;
	L-685458_ActArea	SOFT_TISSUE	1	1	0	2	0.333333	1	1	1	0.5	0.666667	0.333333	1.33333		RP11-85G20.1; CCNB1IP1; ZNF625; ZSCAN18;
	LBW242_ActArea	GANGLIA	1	1	0	2	0.333333	1	1	1	0.5	0.666667	0.333333	1.33333		FBLN2; RP11-8L2.1; FBLN2; HECA
	TKI258_ActArea	NERVOUS	2	6	2	4	0.333333	0.75	0.5	0.75	0.4	0.541667	0.0912871	1.27802		RP11-950C14.3; SERPINA5; LEPREL2; TSPYL5; EMR1
	Erlotinib_ActArea	PANCREAS	4	3	4	2	0.666667	0.428571	0.5	0.428571	0.571429	0.547619	0.09759	1.26867		RP11-902B17.1; RP11-47I22.1; IFI27; CORO2A; TSTD1
	Erlotinib_ActArea	PLEURA	1	1	0	3	0.25	1	1	1	0.4	0.625	0.25	1.25		RP11-902B17.1; RP11-47I22.1; IFI27; CORO2A; TSTD1
	Paclitaxel_ActArea	LIVER	1	4	2	1	0.5	0.666667	0.333333	0.666667	0.4	0.583333	0.149071	1.19257		SLFN11; MAGEA6; GPX2; LEPREL2; DAAM1; RCOR2
	PF2341066_ActArea	URINARY	1	4	1	2	0.333333	0.8	0.5	0.8	0.4	0.566667	0.149071	1.19257		PTGER2; CRIP1; GPX2; ANP32A; NDN; HGF; S100A4; DACT1
	Paclitaxel_ActArea	ENDOMETRIUM	2	2	1	2	0.5	0.666667	0.666667	0.666667	0.571429	0.583333	0.166667	1.16667		SLFN11; MAGEA6; GPX2; LEPREL2; DAAM1; RCOR2
	Irinotecan_ActArea	SKIN	1	5	1	3	0.25	0.833333	0.5	0.833333	0.333333	0.541667	0.102062	1.02062		SLFN11; RP11-434O22.1; HNRNPA1; KHDC1;
	ZD-6474_ActArea	LIVER	1	5	1	3	0.25	0.833333	0.5	0.833333	0.333333	0.541667	0.102062	1.02062		TGFB3; FKBP3; PCDHB2; PCDHB6; MCALL1; Xxbac-BPG181B23.7
	AEW541_ActArea	PANCREAS	6	2	3	3	0.666667	0.4	0.666667	0.4	0.666667	0.533333	0.0666667	0.933333		IGF1R; MAGEA1; GPX3; SNAPC1;
	LBW242_ActArea	LIVER	3	2	2	2	0.6	0.5	0.6	0.5	0.6	0.55	0.1	0.9		FBLN2; RP11-8L2.1; FBLN2; HECA
	17-AAG_ActArea	BONE	1	2	1	1	0.5	0.666667	0.5	0.666667	0.5	0.583333	0.166667	0.833333		NQO1; MB21D1; SLC16A3
	Nutlin-3_ActArea	GANGLIA	2	1	1	1	0.666667	0.5	0.666667	0.5	0.666667	0.583333	0.166667	0.833333		DDB2; NMD2; PTPN13; EDA2R
	TKI258_ActArea	BONE	2	1	1	1	0.666667	0.5	0.666667	0.5	0.666667	0.583333	0.166667	0.833333		RP11-950C14.3; SERPINA5; LEPREL2; TSPYL5; EMR1
	ZD-6474_ActArea	URINARY	2	1	1	1	0.666667	0.5	0.666667	0.5	0.666667	0.583333	0.166667	0.833333		TGFB3; FKBP3; PCDHB2; PCDHB6; MCALL1; Xxbac-BPG181B23.7
	Panobinostat_ActArea	SKIN	4	2	2	3	0.571429	0.5	0.666667	0.5	0.615385	0.535714	0.0690066	0.759072		TNFRSF12A, AJUBA, ZNF215; RP11-783K16.5; RP11-7F17.7; AC138623.1; AC011242.6
	LBW242_ActArea	SKIN	5	2	4	2	0.714286	0.333333	0.555556	0.333333	0.625	0.52381	0.0514344	0.668648		FBLN2; RP11-8L2.1; FBLN2; HECA
	Sorafenib_ActArea	LUNG	5	18	7	12	0.294118	0.72	0.416667	0.72	0.344828	0.507059	0.0153393	0.644251		RPL4; TM9SF1; FAM21B; PYCARD; HGMA2; PTEN; NTN4
	LBW242_ActArea	ENDOMETRIUM	3	1	2	1	0.75	0.333333	0.6	0.333333	0.666667	0.541667	0.0912871	0.63901		FBLN2; RP11-8L2.1; FBLN2; HECA
	PD-0325901_ActArea	OESOPHAGUS	1	3	2	1	0.5	0.6	0.333333	0.6	0.4	0.55	0.0912871	0.63901		ETV4, ETV5, SPRY1, TOR4A, CMTM7, RP11-93B14.5
	Sorafenib_ActArea	URINARY	1	3	2	1	0.5	0.6	0.333333	0.6	0.4	0.55	0.0912871	0.63901		RPL4; TM9SF1; FAM21B; PYCARD; HGMA2; PTEN; NTN4
	Sorafenib_ActArea	NERVOUS	1	10	3	3	0.25	0.769231	0.25	0.769231	0.25	0.509615	0.0192308	0.326923		RPL4; TM9SF1; FAM21B; PYCARD; HGMA2; PTEN; NTN4
	17-AAG_ActArea	KIDNEY	0	2	2	0		0.5	0	0.5	0			0		NQO1; MB21D1; SLC16A3
	17-AAG_ActArea	THYROID	1	0	0	0	1		1		1	0.5		0		NQO1; MB21D1; SLC16A3
	17-AAG_ActArea	SOFT_TISSUE	4	0	0	1	0.8		1		0.888889	0.4		0		NQO1; MB21D1; SLC16A3
	17-AAG_ActArea	PLEURA	0	1	0	0		1		1				0		NQO1; MB21D1; SLC16A3
	17-AAG_ActArea	AERODIGESTIVE	3	0	0	0	1		1		1	0.5		0		NQO1; MB21D1; SLC16A3
	AEW541_ActArea	NERVOUS	1	9	3	3	0.25	0.75	0.25	0.75	0.25	0.5	0	0		IGF1R; MAGEA1; GPX3; SNAPC1;
	AEW541_ActArea	PROSTATE	0	1	0	0		1		1				0		IGF1R; MAGEA1; GPX3; SNAPC1;
	AEW541_ActArea	THYROID	2	0	0	0	1		1		1	0.5		0		IGF1R; MAGEA1; GPX3; SNAPC1;
	AEW541_ActArea	SALIVARY	0	1	0	0		1		1				0		IGF1R; MAGEA1; GPX3; SNAPC1;
	AEW541_ActArea	PLEURA	1	0	1	0	1	0	0.5	0	0.666667	0.5		0		IGF1R; MAGEA1; GPX3; SNAPC1;
	AEW541_ActArea	ENDOMETRIUM	0	5	0	2	0	1		1	0	0.5		0		IGF1R; MAGEA1; GPX3; SNAPC1;
	AEW541_ActArea	GANGLIA	4	0	0	1	0.8		1		0.888889	0.4		0		IGF1R; MAGEA1; GPX3; SNAPC1;
	AEW541_ActArea	BILIARY	0	1	0	0		1		1				0		IGF1R; MAGEA1; GPX3; SNAPC1;
	AZD0530_ActArea	STOMACH	4	1	2	2	0.666667	0.333333	0.666667	0.333333	0.666667	0.5	0	0		IFI27; PREX2
	AZD0530_ActArea	URINARY	1	2	2	1	0.5	0.5	0.333333	0.5	0.4	0.5	0	0		IFI27; PREX2
	AZD0530_ActArea	PROSTATE	2	0	0	0	1		1		1	0.5		0		IFI27; PREX2
	AZD0530_ActArea	KIDNEY	3	0	0	0	1		1		1	0.5		0		IFI27; PREX2
	AZD0530_ActArea	THYROID	2	0	0	0	1		1		1	0.5		0		IFI27; PREX2
	AZD0530_ActArea	SKIN	0	12	0	0		1		1				0		IFI27; PREX2
	AZD0530_ActArea	SALIVARY	0	0	0	1	0				0	0		0		IFI27; PREX2
	AZD0530_ActArea	BONE	0	3	0	2	0	1		1	0	0.5		0		IFI27; PREX2
	AZD0530_ActArea	PLEURA	1	0	0	1	0.5		1		0.666667	0.25		0		IFI27; PREX2
	AZD0530_ActArea	AERODIGESTIVE	2	0	0	1	0.666667		1		0.8	0.333333		0		IFI27; PREX2
	AZD0530_ActArea	BILIARY	0	0	1	0		0	0	0	0			0		IFI27; PREX2
	AZD6244_ActArea	PROSTATE	0	0	1	0		0	0	0	0			0		SPRY2, SPRY4, ETV4, RP11-93B14.5, TMC6, TPRV2, CMTM7
	AZD6244_ActArea	NERVOUS	0	11	0	2	0	1		1	0	0.5		0		SPRY2, SPRY4, ETV4, RP11-93B14.5, TMC6, TPRV2, CMTM7
	AZD6244_ActArea	THYROID	1	0	0	1	0.5		1		0.666667	0.25		0		SPRY2, SPRY4, ETV4, RP11-93B14.5, TMC6, TPRV2, CMTM7
	AZD6244_ActArea	SKIN	16	0	1	0	1	0	0.941176	0	0.969697	0.5		0		SPRY2, SPRY4, ETV4, RP11-93B14.5, TMC6, TPRV2, CMTM7
	AZD6244_ActArea	BONE	0	4	0	0		1		1				0		SPRY2, SPRY4, ETV4, RP11-93B14.5, TMC6, TPRV2, CMTM7
	AZD6244_ActArea	PLEURA	0	1	0	0		1		1				0		SPRY2, SPRY4, ETV4, RP11-93B14.5, TMC6, TPRV2, CMTM7
	AZD6244_ActArea	ENDOMETRIUM	0	5	0	1	0	1		1	0	0.5		0		SPRY2, SPRY4, ETV4, RP11-93B14.5, TMC6, TPRV2, CMTM7
	AZD6244_ActArea	LARGE_INTESTINE	14	0	1	0	1	0	0.933333	0	0.965517	0.5		0		SPRY2, SPRY4, ETV4, RP11-93B14.5, TMC6, TPRV2, CMTM7
	AZD6244_ActArea	LIVER	0	6	0	0		1		1				0		SPRY2, SPRY4, ETV4, RP11-93B14.5, TMC6, TPRV2, CMTM7
	Erlotinib_ActArea	PROSTATE	1	0	0	0	1		1		1	0.5		0		RP11-902B17.1; RP11-47I22.1; IFI27; CORO2A; TSTD1
	Erlotinib_ActArea	NERVOUS	0	15	0	0		1		1				0		RP11-902B17.1; RP11-47I22.1; IFI27; CORO2A; TSTD1
	Erlotinib_ActArea	THYROID	0	0	0	1	0				0	0		0		RP11-902B17.1; RP11-47I22.1; IFI27; CORO2A; TSTD1
	Erlotinib_ActArea	SKIN	0	10	0	1	0	1		1	0	0.5		0		RP11-902B17.1; RP11-47I22.1; IFI27; CORO2A; TSTD1
	Erlotinib_ActArea	SOFT_TISSUE	0	4	0	0		1		1				0		RP11-902B17.1; RP11-47I22.1; IFI27; CORO2A; TSTD1
	Erlotinib_ActArea	SALIVARY	1	0	0	0	1		1		1	0.5		0		RP11-902B17.1; RP11-47I22.1; IFI27; CORO2A; TSTD1
	Erlotinib_ActArea	BONE	0	4	0	1	0	1		1	0	0.5		0		RP11-902B17.1; RP11-47I22.1; IFI27; CORO2A; TSTD1
	Erlotinib_ActArea	AERODIGESTIVE	4	0	0	0	1		1		1	0.5		0		RP11-902B17.1; RP11-47I22.1; IFI27; CORO2A; TSTD1
	Erlotinib_ActArea	GANGLIA	0	4	0	0		1		1				0		RP11-902B17.1; RP11-47I22.1; IFI27; CORO2A; TSTD1
	Erlotinib_ActArea	OESOPHAGUS	11	0	1	0	1	0	0.916667	0	0.956522	0.5		0		RP11-902B17.1; RP11-47I22.1; IFI27; CORO2A; TSTD1
	Erlotinib_ActArea	LIVER	0	3	0	1	0	1		1	0	0.5		0		RP11-902B17.1; RP11-47I22.1; IFI27; CORO2A; TSTD1
	Irinotecan_ActArea	PROSTATE	0	1	0	1	0	1		1	0	0.5		0		SLFN11; RP11-434O22.1; HNRNPA1; KHDC1;
	Irinotecan_ActArea	HAEMATOPOIETIC	23	0	1	0	1	0	0.958333	0	0.978723	0.5		0		SLFN11; RP11-434O22.1; HNRNPA1; KHDC1;
	Irinotecan_ActArea	KIDNEY	0	3	0	0		1		1				0		SLFN11; RP11-434O22.1; HNRNPA1; KHDC1;
	Irinotecan_ActArea	THYROID	1	0	0	1	0.5		1		0.666667	0.25		0		SLFN11; RP11-434O22.1; HNRNPA1; KHDC1;
	Irinotecan_ActArea	SOFT_TISSUE	1	0	1	0	1	0	0.5	0	0.666667	0.5		0		SLFN11; RP11-434O22.1; HNRNPA1; KHDC1;
	Irinotecan_ActArea	BONE	3	0	0	0	1		1		1	0.5		0		SLFN11; RP11-434O22.1; HNRNPA1; KHDC1;
	Irinotecan_ActArea	PLEURA	0	0	0	1	0				0	0		0		SLFN11; RP11-434O22.1; HNRNPA1; KHDC1;
	Irinotecan_ActArea	ENDOMETRIUM	0	4	1	0		0.8	0	0.8	0			0		SLFN11; RP11-434O22.1; HNRNPA1; KHDC1;
	Irinotecan_ActArea	AERODIGESTIVE	0	0	0	1	0				0	0		0		SLFN11; RP11-434O22.1; HNRNPA1; KHDC1;
	Irinotecan_ActArea	GANGLIA	1	0	0	0	1		1		1	0.5		0		SLFN11; RP11-434O22.1; HNRNPA1; KHDC1;
	Irinotecan_ActArea	BILIARY	0	0	1	0		0	0	0	0			0		SLFN11; RP11-434O22.1; HNRNPA1; KHDC1;
	L-685458_ActArea	PROSTATE	0	1	0	0		1		1				0		RP11-85G20.1; CCNB1IP1; ZNF625; ZSCAN18;
	L-685458_ActArea	URINARY	0	7	0	1	0	1		1	0	0.5		0		RP11-85G20.1; CCNB1IP1; ZNF625; ZSCAN18;
	L-685458_ActArea	HAEMATOPOIETIC	30	0	5	0	1	0	0.857143	0	0.923077	0.5		0		RP11-85G20.1; CCNB1IP1; ZNF625; ZSCAN18;
	L-685458_ActArea	THYROID	1	0	0	1	0.5		1		0.666667	0.25		0		RP11-85G20.1; CCNB1IP1; ZNF625; ZSCAN18;
	L-685458_ActArea	AERODIGESTIVE	0	0	1	0		0	0	0	0			0		RP11-85G20.1; CCNB1IP1; ZNF625; ZSCAN18;
	L-685458_ActArea	OESOPHAGUS	0	3	0	3	0	1		1	0	0.5		0		RP11-85G20.1; CCNB1IP1; ZNF625; ZSCAN18;
	Lapatinib_ActArea	PROSTATE	1	0	1	0	1	0	0.5	0	0.666667	0.5		0		RP11-902B17.1; RP11-47I22.1; DYRK3; SYTL1; GPX3; ADORA1; GPR135
	Lapatinib_ActArea	NERVOUS	0	14	0	0		1		1				0		RP11-902B17.1; RP11-47I22.1; DYRK3; SYTL1; GPX3; ADORA1; GPR135
	Lapatinib_ActArea	KIDNEY	1	0	0	1	0.5		1		0.666667	0.25		0		RP11-902B17.1; RP11-47I22.1; DYRK3; SYTL1; GPX3; ADORA1; GPR135
	Lapatinib_ActArea	SKIN	0	14	0	1	0	1		1	0	0.5		0		RP11-902B17.1; RP11-47I22.1; DYRK3; SYTL1; GPX3; ADORA1; GPR135
	Lapatinib_ActArea	SOFT_TISSUE	0	4	0	0		1		1				0		RP11-902B17.1; RP11-47I22.1; DYRK3; SYTL1; GPX3; ADORA1; GPR135
	Lapatinib_ActArea	SALIVARY	1	0	0	0	1		1		1	0.5		0		RP11-902B17.1; RP11-47I22.1; DYRK3; SYTL1; GPX3; ADORA1; GPR135
	Lapatinib_ActArea	BONE	0	4	0	1	0	1		1	0	0.5		0		RP11-902B17.1; RP11-47I22.1; DYRK3; SYTL1; GPX3; ADORA1; GPR135
	Lapatinib_ActArea	PLEURA	0	1	0	1	0	1		1	0	0.5		0		RP11-902B17.1; RP11-47I22.1; DYRK3; SYTL1; GPX3; ADORA1; GPR135
	Lapatinib_ActArea	AERODIGESTIVE	3	0	0	0	1		1		1	0.5		0		RP11-902B17.1; RP11-47I22.1; DYRK3; SYTL1; GPX3; ADORA1; GPR135
	Lapatinib_ActArea	GANGLIA	0	3	0	0		1		1				0		RP11-902B17.1; RP11-47I22.1; DYRK3; SYTL1; GPX3; ADORA1; GPR135
	Lapatinib_ActArea	OESOPHAGUS	10	0	1	0	1	0	0.909091	0	0.952381	0.5		0		RP11-902B17.1; RP11-47I22.1; DYRK3; SYTL1; GPX3; ADORA1; GPR135
	LBW242_ActArea	AERODIGESTIVE	1	1	1	1	0.5	0.5	0.5	0.5	0.5	0.5	0	0		FBLN2; RP11-8L2.1; FBLN2; HECA
	LBW242_ActArea	PROSTATE	0	2	0	0		1		1				0		FBLN2; RP11-8L2.1; FBLN2; HECA
	LBW242_ActArea	KIDNEY	0	1	2	0		0.333333	0	0.333333	0			0		FBLN2; RP11-8L2.1; FBLN2; HECA
	LBW242_ActArea	THYROID	1	0	0	1	0.5		1		0.666667	0.25		0		FBLN2; RP11-8L2.1; FBLN2; HECA
	LBW242_ActArea	SOFT_TISSUE	1	0	0	1	0.5		1		0.666667	0.25		0		FBLN2; RP11-8L2.1; FBLN2; HECA
	LBW242_ActArea	BONE	0	2	3	0		0.4	0	0.4	0			0		FBLN2; RP11-8L2.1; FBLN2; HECA
	Nilotinib_ActArea	BONE	1	1	1	1	0.5	0.5	0.5	0.5	0.5	0.5	0	0		GPX2; HIF1A; RP11-7F17.7; ITGA9; GGT6; AGAP2; RP11-47I22.2
	Nilotinib_ActArea	PROSTATE	0	1	0	0		1		1				0		GPX2; HIF1A; RP11-7F17.7; ITGA9; GGT6; AGAP2; RP11-47I22.2
	Nilotinib_ActArea	STOMACH	6	0	1	0	1	0	0.857143	0	0.923077	0.5		0		GPX2; HIF1A; RP11-7F17.7; ITGA9; GGT6; AGAP2; RP11-47I22.2
	Nilotinib_ActArea	URINARY	0	6	0	1	0	1		1	0	0.5		0		GPX2; HIF1A; RP11-7F17.7; ITGA9; GGT6; AGAP2; RP11-47I22.2
	Nilotinib_ActArea	HAEMATOPOIETIC	29	0	4	0	1	0	0.878788	0	0.935484	0.5		0		GPX2; HIF1A; RP11-7F17.7; ITGA9; GGT6; AGAP2; RP11-47I22.2
	Nilotinib_ActArea	KIDNEY	0	3	0	0		1		1				0		GPX2; HIF1A; RP11-7F17.7; ITGA9; GGT6; AGAP2; RP11-47I22.2
	Nilotinib_ActArea	THYROID	0	0	0	2	0				0	0		0		GPX2; HIF1A; RP11-7F17.7; ITGA9; GGT6; AGAP2; RP11-47I22.2
	Nilotinib_ActArea	SOFT_TISSUE	0	0	0	1	0				0	0		0		GPX2; HIF1A; RP11-7F17.7; ITGA9; GGT6; AGAP2; RP11-47I22.2
	Nilotinib_ActArea	SALIVARY	0	1	0	0		1		1				0		GPX2; HIF1A; RP11-7F17.7; ITGA9; GGT6; AGAP2; RP11-47I22.2
	Nilotinib_ActArea	PLEURA	0	2	0	1	0	1		1	0	0.5		0		GPX2; HIF1A; RP11-7F17.7; ITGA9; GGT6; AGAP2; RP11-47I22.2
	Nilotinib_ActArea	ENDOMETRIUM	0	0	2	0		0	0	0	0			0		GPX2; HIF1A; RP11-7F17.7; ITGA9; GGT6; AGAP2; RP11-47I22.2
	Nilotinib_ActArea	PANCREAS	0	8	0	5	0	1		1	0	0.5		0		GPX2; HIF1A; RP11-7F17.7; ITGA9; GGT6; AGAP2; RP11-47I22.2
	Nilotinib_ActArea	LARGE_INTESTINE	7	0	2	0	1	0	0.777778	0	0.875	0.5		0		GPX2; HIF1A; RP11-7F17.7; ITGA9; GGT6; AGAP2; RP11-47I22.2
	Nilotinib_ActArea	GANGLIA	2	0	0	0	1		1		1	0.5		0		GPX2; HIF1A; RP11-7F17.7; ITGA9; GGT6; AGAP2; RP11-47I22.2
	Nilotinib_ActArea	LIVER	0	4	0	1	0	1		1	0	0.5		0		GPX2; HIF1A; RP11-7F17.7; ITGA9; GGT6; AGAP2; RP11-47I22.2
	Nutlin-3_ActArea	OESOPHAGUS	1	2	1	2	0.333333	0.666667	0.5	0.666667	0.4	0.5	0	0		DDB2; NMD2; PTPN13; EDA2R
	Nutlin-3_ActArea	PROSTATE	0	1	0	0		1		1				0		DDB2; NMD2; PTPN13; EDA2R
	Nutlin-3_ActArea	THYROID	1	0	1	0	1	0	0.5	0	0.666667	0.5		0		DDB2; NMD2; PTPN13; EDA2R
	Nutlin-3_ActArea	SALIVARY	0	0	0	1	0				0	0		0		DDB2; NMD2; PTPN13; EDA2R
	Nutlin-3_ActArea	PLEURA	2	0	0	2	0.5		1		0.666667	0.25		0		DDB2; NMD2; PTPN13; EDA2R
	Paclitaxel_ActArea	PROSTATE	1	0	1	0	1	0	0.5	0	0.666667	0.5		0		SLFN11; MAGEA6; GPX2; LEPREL2; DAAM1; RCOR2
	Paclitaxel_ActArea	HAEMATOPOIETIC	30	0	6	0	1	0	0.833333	0	0.909091	0.5		0		SLFN11; MAGEA6; GPX2; LEPREL2; DAAM1; RCOR2
	Paclitaxel_ActArea	KIDNEY	0	3	0	0		1		1				0		SLFN11; MAGEA6; GPX2; LEPREL2; DAAM1; RCOR2
	Paclitaxel_ActArea	THYROID	1	0	0	1	0.5		1		0.666667	0.25		0		SLFN11; MAGEA6; GPX2; LEPREL2; DAAM1; RCOR2
	Paclitaxel_ActArea	SOFT_TISSUE	5	0	0	0	1		1		1	0.5		0		SLFN11; MAGEA6; GPX2; LEPREL2; DAAM1; RCOR2
	Paclitaxel_ActArea	BONE	5	0	0	0	1		1		1	0.5		0		SLFN11; MAGEA6; GPX2; LEPREL2; DAAM1; RCOR2
	Paclitaxel_ActArea	PLEURA	0	3	0	0		1		1				0		SLFN11; MAGEA6; GPX2; LEPREL2; DAAM1; RCOR2
	Paclitaxel_ActArea	AERODIGESTIVE	1	0	0	0	1		1		1	0.5		0		SLFN11; MAGEA6; GPX2; LEPREL2; DAAM1; RCOR2
	Paclitaxel_ActArea	GANGLIA	2	0	1	0	1	0	0.666667	0	0.8	0.5		0		SLFN11; MAGEA6; GPX2; LEPREL2; DAAM1; RCOR2
	Paclitaxel_ActArea	BILIARY	0	1	0	0		1		1				0		SLFN11; MAGEA6; GPX2; LEPREL2; DAAM1; RCOR2
	Panobinostat_ActArea	STOMACH	4	0	0	1	0.8		1		0.888889	0.4		0		TNFRSF12A, AJUBA, ZNF215; RP11-783K16.5; RP11-7F17.7; AC138623.1; AC011242.6
	Panobinostat_ActArea	NERVOUS	0	15	0	0		1		1				0		TNFRSF12A, AJUBA, ZNF215; RP11-783K16.5; RP11-7F17.7; AC138623.1; AC011242.6
	Panobinostat_ActArea	HAEMATOPOIETIC	33	0	2	0	1	0	0.942857	0	0.970588	0.5		0		TNFRSF12A, AJUBA, ZNF215; RP11-783K16.5; RP11-7F17.7; AC138623.1; AC011242.6
	Panobinostat_ActArea	KIDNEY	0	3	0	0		1		1				0		TNFRSF12A, AJUBA, ZNF215; RP11-783K16.5; RP11-7F17.7; AC138623.1; AC011242.6
	Panobinostat_ActArea	THYROID	0	0	0	1	0				0	0		0		TNFRSF12A, AJUBA, ZNF215; RP11-783K16.5; RP11-7F17.7; AC138623.1; AC011242.6
	Panobinostat_ActArea	PLEURA	0	2	0	0		1		1				0		TNFRSF12A, AJUBA, ZNF215; RP11-783K16.5; RP11-7F17.7; AC138623.1; AC011242.6
	Panobinostat_ActArea	PANCREAS	0	12	0	3	0	1		1	0	0.5		0		TNFRSF12A, AJUBA, ZNF215; RP11-783K16.5; RP11-7F17.7; AC138623.1; AC011242.6
	Panobinostat_ActArea	AERODIGESTIVE	0	2	0	1	0	1		1	0	0.5		0		TNFRSF12A, AJUBA, ZNF215; RP11-783K16.5; RP11-7F17.7; AC138623.1; AC011242.6
	Panobinostat_ActArea	GANGLIA	5	0	0	1	0.833333		1		0.909091	0.416667		0		TNFRSF12A, AJUBA, ZNF215; RP11-783K16.5; RP11-7F17.7; AC138623.1; AC011242.6
	Panobinostat_ActArea	OESOPHAGUS	0	8	0	1	0	1		1	0	0.5		0		TNFRSF12A, AJUBA, ZNF215; RP11-783K16.5; RP11-7F17.7; AC138623.1; AC011242.6
	Panobinostat_ActArea	LIVER	0	6	1	0		0.857143	0	0.857143	0			0		TNFRSF12A, AJUBA, ZNF215; RP11-783K16.5; RP11-7F17.7; AC138623.1; AC011242.6
	PD-0325901_ActArea	PROSTATE	0	0	1	0		0	0	0	0			0		ETV4, ETV5, SPRY1, TOR4A, CMTM7, RP11-93B14.5
	PD-0325901_ActArea	THYROID	2	0	0	0	1		1		1	0.5		0		ETV4, ETV5, SPRY1, TOR4A, CMTM7, RP11-93B14.5
	PD-0325901_ActArea	SKIN	15	0	2	0	1	0	0.882353	0	0.9375	0.5		0		ETV4, ETV5, SPRY1, TOR4A, CMTM7, RP11-93B14.5
	PD-0325901_ActArea	BONE	0	5	0	0		1		1				0		ETV4, ETV5, SPRY1, TOR4A, CMTM7, RP11-93B14.5
	PD-0325901_ActArea	ENDOMETRIUM	0	4	0	1	0	1		1	0	0.5		0		ETV4, ETV5, SPRY1, TOR4A, CMTM7, RP11-93B14.5
	PD-0325901_ActArea	BREAST	0	14	0	1	0	1		1	0	0.5		0		ETV4, ETV5, SPRY1, TOR4A, CMTM7, RP11-93B14.5
	PD-0332991_ActArea	PROSTATE	0	2	0	0		1		1				0		RP11-7F17.7; DUT; PDLIM4; NDN; ACOT1; ACOT2; GPX2
	PD-0332991_ActArea	URINARY	0	4	0	1	0	1		1	0	0.5		0		RP11-7F17.7; DUT; PDLIM4; NDN; ACOT1; ACOT2; GPX2
	PD-0332991_ActArea	NERVOUS	0	6	0	3	0	1		1	0	0.5		0		RP11-7F17.7; DUT; PDLIM4; NDN; ACOT1; ACOT2; GPX2
	PD-0332991_ActArea	HAEMATOPOIETIC	30	0	3	0	1	0	0.909091	0	0.952381	0.5		0		RP11-7F17.7; DUT; PDLIM4; NDN; ACOT1; ACOT2; GPX2
	PD-0332991_ActArea	KIDNEY	0	1	0	1	0	1		1	0	0.5		0		RP11-7F17.7; DUT; PDLIM4; NDN; ACOT1; ACOT2; GPX2
	PD-0332991_ActArea	THYROID	0	0	0	1	0				0	0		0		RP11-7F17.7; DUT; PDLIM4; NDN; ACOT1; ACOT2; GPX2
	PD-0332991_ActArea	SOFT_TISSUE	0	2	0	2	0	1		1	0	0.5		0		RP11-7F17.7; DUT; PDLIM4; NDN; ACOT1; ACOT2; GPX2
	PD-0332991_ActArea	SALIVARY	0	1	0	0		1		1				0		RP11-7F17.7; DUT; PDLIM4; NDN; ACOT1; ACOT2; GPX2
	PD-0332991_ActArea	PLEURA	3	0	0	1	0.75		1		0.857143	0.375		0		RP11-7F17.7; DUT; PDLIM4; NDN; ACOT1; ACOT2; GPX2
	PD-0332991_ActArea	ENDOMETRIUM	0	2	0	1	0	1		1	0	0.5		0		RP11-7F17.7; DUT; PDLIM4; NDN; ACOT1; ACOT2; GPX2
	PD-0332991_ActArea	GANGLIA	4	0	0	0	1		1		1	0.5		0		RP11-7F17.7; DUT; PDLIM4; NDN; ACOT1; ACOT2; GPX2
	PD-0332991_ActArea	OESOPHAGUS	0	2	0	1	0	1		1	0	0.5		0		RP11-7F17.7; DUT; PDLIM4; NDN; ACOT1; ACOT2; GPX2
	PD-0332991_ActArea	LIVER	0	4	1	0		0.8	0	0.8	0			0		RP11-7F17.7; DUT; PDLIM4; NDN; ACOT1; ACOT2; GPX2
	PF2341066_ActArea	PROSTATE	0	1	0	0		1		1				0		PTGER2; CRIP1; GPX2; ANP32A; NDN; HGF; S100A4; DACT1
	PF2341066_ActArea	HAEMATOPOIETIC	30	0	6	0	1	0	0.833333	0	0.909091	0.5		0		PTGER2; CRIP1; GPX2; ANP32A; NDN; HGF; S100A4; DACT1
	PF2341066_ActArea	KIDNEY	0	1	0	0		1		1				0		PTGER2; CRIP1; GPX2; ANP32A; NDN; HGF; S100A4; DACT1
	PF2341066_ActArea	SOFT_TISSUE	2	0	0	0	1		1		1	0.5		0		PTGER2; CRIP1; GPX2; ANP32A; NDN; HGF; S100A4; DACT1
	PF2341066_ActArea	SALIVARY	0	1	0	0		1		1				0		PTGER2; CRIP1; GPX2; ANP32A; NDN; HGF; S100A4; DACT1
	PF2341066_ActArea	BONE	4	0	0	1	0.8		1		0.888889	0.4		0		PTGER2; CRIP1; GPX2; ANP32A; NDN; HGF; S100A4; DACT1
	PF2341066_ActArea	AERODIGESTIVE	0	2	0	0		1		1				0		PTGER2; CRIP1; GPX2; ANP32A; NDN; HGF; S100A4; DACT1
	PF2341066_ActArea	GANGLIA	4	0	0	1	0.8		1		0.888889	0.4		0		PTGER2; CRIP1; GPX2; ANP32A; NDN; HGF; S100A4; DACT1
	PF2341066_ActArea	LIVER	0	6	0	2	0	1		1	0	0.5		0		PTGER2; CRIP1; GPX2; ANP32A; NDN; HGF; S100A4; DACT1
	PHA-665752_ActArea	PROSTATE	0	1	0	0		1		1				0		TDRD9; PTGER2; HN1L; SLC6A15; RP11-408B11.2; CORO2A; CELF2-AS1; ARID4A; HNRNPCP1
	PHA-665752_ActArea	KIDNEY	0	2	1	0		0.666667	0	0.666667	0			0		TDRD9; PTGER2; HN1L; SLC6A15; RP11-408B11.2; CORO2A; CELF2-AS1; ARID4A; HNRNPCP1
	PHA-665752_ActArea	BONE	0	4	0	1	0	1		1	0	0.5		0		TDRD9; PTGER2; HN1L; SLC6A15; RP11-408B11.2; CORO2A; CELF2-AS1; ARID4A; HNRNPCP1
	PHA-665752_ActArea	PLEURA	0	2	0	0		1		1				0		TDRD9; PTGER2; HN1L; SLC6A15; RP11-408B11.2; CORO2A; CELF2-AS1; ARID4A; HNRNPCP1
	PHA-665752_ActArea	AERODIGESTIVE	1	0	0	2	0.333333		1		0.5	0.166667		0		TDRD9; PTGER2; HN1L; SLC6A15; RP11-408B11.2; CORO2A; CELF2-AS1; ARID4A; HNRNPCP1
	PLX4720_ActArea	BONE	2	1	2	1	0.666667	0.333333	0.5	0.333333	0.571429	0.5	0	0		CKB; SETD3; APOPT1; AKAP5; XAGE1A; GPX3; CCND2; XAGE1E; DAAM1; RSPH1; GPR135
	PLX4720_ActArea	THYROID	1	0	0	0	1		1		1	0.5		0		CKB; SETD3; APOPT1; AKAP5; XAGE1A; GPX3; CCND2; XAGE1E; DAAM1; RSPH1; GPR135
	PLX4720_ActArea	SKIN	17	0	1	0	1	0	0.944444	0	0.971429	0.5		0		CKB; SETD3; APOPT1; AKAP5; XAGE1A; GPX3; CCND2; XAGE1E; DAAM1; RSPH1; GPR135
	PLX4720_ActArea	SALIVARY	0	1	0	0		1		1				0		CKB; SETD3; APOPT1; AKAP5; XAGE1A; GPX3; CCND2; XAGE1E; DAAM1; RSPH1; GPR135
	PLX4720_ActArea	AERODIGESTIVE	0	2	0	0		1		1				0		CKB; SETD3; APOPT1; AKAP5; XAGE1A; GPX3; CCND2; XAGE1E; DAAM1; RSPH1; GPR135
	PLX4720_ActArea	GANGLIA	0	3	0	1	0	1		1	0	0.5		0		CKB; SETD3; APOPT1; AKAP5; XAGE1A; GPX3; CCND2; XAGE1E; DAAM1; RSPH1; GPR135
	RAF265_ActArea	NERVOUS	3	1	1	3	0.5	0.5	0.75	0.5	0.6	0.5	0	0		IFI27; FOXA1; DNASE1L2; LEPREL2; CHRNB1; HERC5; MYEOV; PLEKHG4; ABLIM2
	RAF265_ActArea	BREAST	1	6	2	3	0.25	0.75	0.333333	0.75	0.285714	0.5	0	0		IFI27; FOXA1; DNASE1L2; LEPREL2; CHRNB1; HERC5; MYEOV; PLEKHG4; ABLIM2
	RAF265_ActArea	PROSTATE	1	0	0	0	1		1		1	0.5		0		IFI27; FOXA1; DNASE1L2; LEPREL2; CHRNB1; HERC5; MYEOV; PLEKHG4; ABLIM2
	RAF265_ActArea	KIDNEY	0	0	0	1	0				0	0		0		IFI27; FOXA1; DNASE1L2; LEPREL2; CHRNB1; HERC5; MYEOV; PLEKHG4; ABLIM2
	RAF265_ActArea	THYROID	2	0	0	0	1		1		1	0.5		0		IFI27; FOXA1; DNASE1L2; LEPREL2; CHRNB1; HERC5; MYEOV; PLEKHG4; ABLIM2
	RAF265_ActArea	SOFT_TISSUE	1	0	2	0	1	0	0.333333	0	0.5	0.5		0		IFI27; FOXA1; DNASE1L2; LEPREL2; CHRNB1; HERC5; MYEOV; PLEKHG4; ABLIM2
	RAF265_ActArea	AERODIGESTIVE	0	2	1	0		0.666667	0	0.666667	0			0		IFI27; FOXA1; DNASE1L2; LEPREL2; CHRNB1; HERC5; MYEOV; PLEKHG4; ABLIM2
	RAF265_ActArea	OESOPHAGUS	0	3	0	1	0	1		1	0	0.5		0		IFI27; FOXA1; DNASE1L2; LEPREL2; CHRNB1; HERC5; MYEOV; PLEKHG4; ABLIM2
	Sorafenib_ActArea	SOFT_TISSUE	1	1	1	1	0.5	0.5	0.5	0.5	0.5	0.5	0	0		RPL4; TM9SF1; FAM21B; PYCARD; HGMA2; PTEN; NTN4
	Sorafenib_ActArea	KIDNEY	1	0	0	1	0.5		1		0.666667	0.25		0		RPL4; TM9SF1; FAM21B; PYCARD; HGMA2; PTEN; NTN4
	Sorafenib_ActArea	THYROID	1	0	0	0	1		1		1	0.5		0		RPL4; TM9SF1; FAM21B; PYCARD; HGMA2; PTEN; NTN4
	TAE684_ActArea	HAEMATOPOIETIC	26	0	8	0	1	0	0.764706	0	0.866667	0.5		0		TUBGCP3; DUT; BLM; PXDN; GLB1L2; PXDN; PPARG; ARID3A; TNFRSF1B
	TAE684_ActArea	KIDNEY	0	0	1	0		0	0	0	0			0		TUBGCP3; DUT; BLM; PXDN; GLB1L2; PXDN; PPARG; ARID3A; TNFRSF1B
	TAE684_ActArea	THYROID	2	0	0	0	1		1		1	0.5		0		TUBGCP3; DUT; BLM; PXDN; GLB1L2; PXDN; PPARG; ARID3A; TNFRSF1B
	TAE684_ActArea	SOFT_TISSUE	0	3	0	2	0	1		1	0	0.5		0		TUBGCP3; DUT; BLM; PXDN; GLB1L2; PXDN; PPARG; ARID3A; TNFRSF1B
	TAE684_ActArea	SALIVARY	0	1	0	0		1		1				0		TUBGCP3; DUT; BLM; PXDN; GLB1L2; PXDN; PPARG; ARID3A; TNFRSF1B
	TAE684_ActArea	PLEURA	2	0	0	1	0.666667		1		0.8	0.333333		0		TUBGCP3; DUT; BLM; PXDN; GLB1L2; PXDN; PPARG; ARID3A; TNFRSF1B
	TAE684_ActArea	ENDOMETRIUM	0	7	0	1	0	1		1	0	0.5		0		TUBGCP3; DUT; BLM; PXDN; GLB1L2; PXDN; PPARG; ARID3A; TNFRSF1B
	TAE684_ActArea	PANCREAS	9	0	3	0	1	0	0.75	0	0.857143	0.5		0		TUBGCP3; DUT; BLM; PXDN; GLB1L2; PXDN; PPARG; ARID3A; TNFRSF1B
	TAE684_ActArea	AERODIGESTIVE	0	4	0	0		1		1				0		TUBGCP3; DUT; BLM; PXDN; GLB1L2; PXDN; PPARG; ARID3A; TNFRSF1B
	TAE684_ActArea	LARGE_INTESTINE	9	0	0	0	1		1		1	0.5		0		TUBGCP3; DUT; BLM; PXDN; GLB1L2; PXDN; PPARG; ARID3A; TNFRSF1B
	TAE684_ActArea	GANGLIA	5	0	0	0	1		1		1	0.5		0		TUBGCP3; DUT; BLM; PXDN; GLB1L2; PXDN; PPARG; ARID3A; TNFRSF1B
	TAE684_ActArea	BILIARY	0	0	1	0		0	0	0	0			0		TUBGCP3; DUT; BLM; PXDN; GLB1L2; PXDN; PPARG; ARID3A; TNFRSF1B
	TKI258_ActArea	OVARY	3	2	2	3	0.5	0.5	0.6	0.5	0.545455	0.5	0	0		RP11-950C14.3; SERPINA5; LEPREL2; TSPYL5; EMR1
	TKI258_ActArea	KIDNEY	1	0	0	1	0.5		1		0.666667	0.25		0		RP11-950C14.3; SERPINA5; LEPREL2; TSPYL5; EMR1
	TKI258_ActArea	THYROID	1	0	0	0	1		1		1	0.5		0		RP11-950C14.3; SERPINA5; LEPREL2; TSPYL5; EMR1
	TKI258_ActArea	SALIVARY	0	1	0	0		1		1				0		RP11-950C14.3; SERPINA5; LEPREL2; TSPYL5; EMR1
	TKI258_ActArea	PLEURA	2	0	1	0	1	0	0.666667	0	0.8	0.5		0		RP11-950C14.3; SERPINA5; LEPREL2; TSPYL5; EMR1
	TKI258_ActArea	AERODIGESTIVE	0	3	0	1	0	1		1	0	0.5		0		RP11-950C14.3; SERPINA5; LEPREL2; TSPYL5; EMR1
	TKI258_ActArea	BILIARY	0	0	1	0		0	0	0	0			0		RP11-950C14.3; SERPINA5; LEPREL2; TSPYL5; EMR1
	ZD-6474_ActArea	PROSTATE	0	0	0	1	0				0	0		0		TGFB3; FKBP3; PCDHB2; PCDHB6; MCALL1; Xxbac-BPG181B23.7
	ZD-6474_ActArea	KIDNEY	0	0	0	2	0				0	0		0		TGFB3; FKBP3; PCDHB2; PCDHB6; MCALL1; Xxbac-BPG181B23.7
	ZD-6474_ActArea	THYROID	0	2	0	0		1		1				0		TGFB3; FKBP3; PCDHB2; PCDHB6; MCALL1; Xxbac-BPG181B23.7
	ZD-6474_ActArea	SKIN	0	8	0	3	0	1		1	0	0.5		0		TGFB3; FKBP3; PCDHB2; PCDHB6; MCALL1; Xxbac-BPG181B23.7
	ZD-6474_ActArea	BONE	0	3	0	2	0	1		1	0	0.5		0		TGFB3; FKBP3; PCDHB2; PCDHB6; MCALL1; Xxbac-BPG181B23.7
	ZD-6474_ActArea	AERODIGESTIVE	5	0	0	0	1		1		1	0.5		0		TGFB3; FKBP3; PCDHB2; PCDHB6; MCALL1; Xxbac-BPG181B23.7
	Nutlin-3_ActArea	SKIN	3	3	5	2	0.6	0.375	0.375	0.375	0.461538	0.4875	-0.025	-0.325		DDB2; NMD2; PTPN13; EDA2R
	L-685458_ActArea	OVARY	1	5	2	3	0.25	0.714286	0.333333	0.714286	0.285714	0.482143	-0.0385758	-0.424334		RP11-85G20.1; CCNB1IP1; ZNF625; ZSCAN18;
	Nutlin-3_ActArea	STOMACH	3	1	2	2	0.6	0.333333	0.6	0.333333	0.6	0.466667	-0.0666667	-0.533333		DDB2; NMD2; PTPN13; EDA2R
	PHA-665752_ActArea	STOMACH	3	1	2	2	0.6	0.333333	0.6	0.333333	0.6	0.466667	-0.0666667	-0.533333		TDRD9; PTGER2; HN1L; SLC6A15; RP11-408B11.2; CORO2A; CELF2-AS1; ARID4A; HNRNPCP1
	PHA-665752_ActArea	ENDOMETRIUM	3	1	2	2	0.6	0.333333	0.6	0.333333	0.6	0.466667	-0.0666667	-0.533333		TDRD9; PTGER2; HN1L; SLC6A15; RP11-408B11.2; CORO2A; CELF2-AS1; ARID4A; HNRNPCP1
	Sorafenib_ActArea	STOMACH	1	3	2	2	0.333333	0.6	0.333333	0.6	0.333333	0.466667	-0.0666667	-0.533333		RPL4; TM9SF1; FAM21B; PYCARD; HGMA2; PTEN; NTN4
	TAE684_ActArea	STOMACH	2	1	3	1	0.666667	0.25	0.4	0.25	0.5	0.458333	-0.0912871	-0.63901		TUBGCP3; DUT; BLM; PXDN; GLB1L2; PXDN; PPARG; ARID3A; TNFRSF1B
	PHA-665752_ActArea	NERVOUS	1	7	3	3	0.25	0.7	0.25	0.7	0.25	0.475	-0.05	-0.7		TDRD9; PTGER2; HN1L; SLC6A15; RP11-408B11.2; CORO2A; CELF2-AS1; ARID4A; HNRNPCP1
	PF2341066_ActArea	NERVOUS	1	6	2	4	0.2	0.75	0.333333	0.75	0.25	0.475	-0.057735	-0.750555		PTGER2; CRIP1; GPX2; ANP32A; NDN; HGF; S100A4; DACT1
	L-685458_ActArea	STOMACH	3	2	2	4	0.428571	0.5	0.6	0.5	0.5	0.464286	-0.0690066	-0.759072		RP11-85G20.1; CCNB1IP1; ZNF625; ZSCAN18;
	AZD0530_ActArea	GANGLIA	1	1	1	2	0.333333	0.5	0.5	0.5	0.4	0.416667	-0.166667	-0.833333		IFI27; PREX2
	L-685458_ActArea	BONE	1	1	1	2	0.333333	0.5	0.5	0.5	0.4	0.416667	-0.166667	-0.833333		RP11-85G20.1; CCNB1IP1; ZNF625; ZSCAN18;
	TAE684_ActArea	BONE	1	1	1	2	0.333333	0.5	0.5	0.5	0.4	0.416667	-0.166667	-0.833333		TUBGCP3; DUT; BLM; PXDN; GLB1L2; PXDN; PPARG; ARID3A; TNFRSF1B
	Sorafenib_ActArea	OVARY	4	1	2	3	0.571429	0.333333	0.666667	0.333333	0.615385	0.452381	-0.0890871	-0.890871		RPL4; TM9SF1; FAM21B; PYCARD; HGMA2; PTEN; NTN4
	Nutlin-3_ActArea	LIVER	2	2	2	3	0.4	0.5	0.5	0.5	0.444444	0.45	-0.1	-0.9		DDB2; NMD2; PTPN13; EDA2R
	PLX4720_ActArea	LARGE_INTESTINE	2	2	2	3	0.4	0.5	0.5	0.5	0.444444	0.45	-0.1	-0.9		CKB; SETD3; APOPT1; AKAP5; XAGE1A; GPX3; CCND2; XAGE1E; DAAM1; RSPH1; GPR135
	PD-0332991_ActArea	BREAST	3	3	3	4	0.428571	0.5	0.5	0.5	0.461538	0.464286	-0.0714286	-0.928571		RP11-7F17.7; DUT; PDLIM4; NDN; ACOT1; ACOT2; GPX2
	PD-0325901_ActArea	PANCREAS	15	0	1	1	0.9375	0	0.9375	0	0.9375	0.46875	-0.0625	-1.0625		ETV4, ETV5, SPRY1, TOR4A, CMTM7, RP11-93B14.5
	ZD-6474_ActArea	NERVOUS	0	10	1	1	0	0.909091	0	0.909091	0	0.454545	-0.0909091	-1.09091		TGFB3; FKBP3; PCDHB2; PCDHB6; MCALL1; Xxbac-BPG181B23.7
	PD-0325901_ActArea	LIVER	0	5	1	1	0	0.833333	0	0.833333	0	0.416667	-0.166667	-1.16667		ETV4, ETV5, SPRY1, TOR4A, CMTM7, RP11-93B14.5
	AEW541_ActArea	BREAST	1	5	4	2	0.333333	0.555556	0.2	0.555556	0.25	0.444444	-0.09759	-1.17108		IGF1R; MAGEA1; GPX3; SNAPC1;
	RAF265_ActArea	LARGE_INTESTINE	1	5	2	4	0.2	0.714286	0.333333	0.714286	0.25	0.457143	-0.09759	-1.17108		IFI27; FOXA1; DNASE1L2; LEPREL2; CHRNB1; HERC5; MYEOV; PLEKHG4; ABLIM2
	L-685458_ActArea	GANGLIA	4	0	1	1	0.8	0	0.8	0	0.8	0.4	-0.2	-1.2		RP11-85G20.1; CCNB1IP1; ZNF625; ZSCAN18;
	17-AAG_ActArea	GANGLIA	0	3	1	1	0	0.75	0	0.75	0	0.375	-0.25	-1.25		NQO1; MB21D1; SLC16A3
	AZD0530_ActArea	ENDOMETRIUM	3	0	1	1	0.75	0	0.75	0	0.75	0.375	-0.25	-1.25		IFI27; PREX2
	L-685458_ActArea	BREAST	2	4	3	4	0.333333	0.571429	0.4	0.571429	0.363636	0.452381	-0.09759	-1.26867		RP11-85G20.1; CCNB1IP1; ZNF625; ZSCAN18;
	17-AAG_ActArea	URINARY	2	0	1	1	0.666667	0	0.666667	0	0.666667	0.333333	-0.333333	-1.33333		NQO1; MB21D1; SLC16A3
	AZD6244_ActArea	AERODIGESTIVE	2	0	1	1	0.666667	0	0.666667	0	0.666667	0.333333	-0.333333	-1.33333		SPRY2, SPRY4, ETV4, RP11-93B14.5, TMC6, TPRV2, CMTM7
	PLX4720_ActArea	ENDOMETRIUM	0	2	1	1	0	0.666667	0	0.666667	0	0.333333	-0.333333	-1.33333		CKB; SETD3; APOPT1; AKAP5; XAGE1A; GPX3; CCND2; XAGE1E; DAAM1; RSPH1; GPR135
	PHA-665752_ActArea	LARGE_INTESTINE	3	1	3	2	0.6	0.25	0.5	0.25	0.545455	0.425	-0.158114	-1.42302		TDRD9; PTGER2; HN1L; SLC6A15; RP11-408B11.2; CORO2A; CELF2-AS1; ARID4A; HNRNPCP1
	TKI258_ActArea	OESOPHAGUS	1	3	2	3	0.25	0.6	0.333333	0.6	0.285714	0.425	-0.158114	-1.42302		RP11-950C14.3; SERPINA5; LEPREL2; TSPYL5; EMR1
	AZD6244_ActArea	GANGLIA	1	1	1	3	0.25	0.5	0.5	0.5	0.333333	0.375	-0.25	-1.5		SPRY2, SPRY4, ETV4, RP11-93B14.5, TMC6, TPRV2, CMTM7
	Irinotecan_ActArea	OESOPHAGUS	0	1	1	1	0	0.5	0	0.5	0	0.25	-0.5	-1.5		SLFN11; RP11-434O22.1; HNRNPA1; KHDC1;
	PD-0332991_ActArea	BONE	0	1	1	1	0	0.5	0	0.5	0	0.25	-0.5	-1.5		RP11-7F17.7; DUT; PDLIM4; NDN; ACOT1; ACOT2; GPX2
	PD-0332991_ActArea	AERODIGESTIVE	0	1	1	1	0	0.5	0	0.5	0	0.25	-0.5	-1.5		RP11-7F17.7; DUT; PDLIM4; NDN; ACOT1; ACOT2; GPX2
	PF2341066_ActArea	PLEURA	1	0	1	1	0.5	0	0.5	0	0.5	0.25	-0.5	-1.5		PTGER2; CRIP1; GPX2; ANP32A; NDN; HGF; S100A4; DACT1
	PF2341066_ActArea	ENDOMETRIUM	0	1	1	1	0	0.5	0	0.5	0	0.25	-0.5	-1.5		PTGER2; CRIP1; GPX2; ANP32A; NDN; HGF; S100A4; DACT1
	Sorafenib_ActArea	LARGE_INTESTINE	5	1	3	3	0.625	0.25	0.625	0.25	0.625	0.4375	-0.125	-1.5		RPL4; TM9SF1; FAM21B; PYCARD; HGMA2; PTEN; NTN4
	Sorafenib_ActArea	ENDOMETRIUM	0	1	1	1	0	0.5	0	0.5	0	0.25	-0.5	-1.5		RPL4; TM9SF1; FAM21B; PYCARD; HGMA2; PTEN; NTN4
	TAE684_ActArea	OVARY	1	5	3	3	0.25	0.625	0.25	0.625	0.25	0.4375	-0.125	-1.5		TUBGCP3; DUT; BLM; PXDN; GLB1L2; PXDN; PPARG; ARID3A; TNFRSF1B
	ZD-6474_ActArea	SOFT_TISSUE	0	1	1	1	0	0.5	0	0.5	0	0.25	-0.5	-1.5		TGFB3; FKBP3; PCDHB2; PCDHB6; MCALL1; Xxbac-BPG181B23.7
	LBW242_ActArea	HAEMATOPOIETIC	5	6	3	13	0.277778	0.666667	0.625	0.666667	0.384615	0.472222	-0.0573539	-1.54856		FBLN2; RP11-8L2.1; FBLN2; HECA
	PLX4720_ActArea	BREAST	0	12	1	2	0	0.923077	0	0.923077	0	0.461538	-0.104828	-1.57243		CKB; SETD3; APOPT1; AKAP5; XAGE1A; GPX3; CCND2; XAGE1E; DAAM1; RSPH1; GPR135
	AZD0530_ActArea	OESOPHAGUS	8	0	2	1	0.888889	0	0.8	0	0.842105	0.444444	-0.149071	-1.63978		IFI27; PREX2
	Nilotinib_ActArea	NERVOUS	0	8	1	2	0	0.888889	0	0.888889	0	0.444444	-0.149071	-1.63978		GPX2; HIF1A; RP11-7F17.7; ITGA9; GGT6; AGAP2; RP11-47I22.2
	PHA-665752_ActArea	LIVER	4	1	4	2	0.666667	0.2	0.5	0.2	0.571429	0.433333	-0.149071	-1.63978		TDRD9; PTGER2; HN1L; SLC6A15; RP11-408B11.2; CORO2A; CELF2-AS1; ARID4A; HNRNPCP1
	AEW541_ActArea	LARGE_INTESTINE	7	0	1	2	0.777778	0	0.875	0	0.823529	0.388889	-0.166667	-1.66667		IGF1R; MAGEA1; GPX3; SNAPC1;
	L-685458_ActArea	SKIN	0	6	1	2	0	0.857143	0	0.857143	0	0.428571	-0.188982	-1.70084		RP11-85G20.1; CCNB1IP1; ZNF625; ZSCAN18;
	PLX4720_ActArea	LIVER	1	2	1	5	0.166667	0.666667	0.5	0.666667	0.25	0.416667	-0.188982	-1.70084		CKB; SETD3; APOPT1; AKAP5; XAGE1A; GPX3; CCND2; XAGE1E; DAAM1; RSPH1; GPR135
	Panobinostat_ActArea	BONE	4	0	1	2	0.666667	0	0.8	0	0.727273	0.333333	-0.258199	-1.80739		TNFRSF12A, AJUBA, ZNF215; RP11-783K16.5; RP11-7F17.7; AC138623.1; AC011242.6
	AZD0530_ActArea	LIVER	0	3	2	1	0	0.6	0	0.6	0	0.3	-0.316228	-1.89737		IFI27; PREX2
	Irinotecan_ActArea	LIVER	0	3	2	1	0	0.6	0	0.6	0	0.3	-0.316228	-1.89737		SLFN11; RP11-434O22.1; HNRNPA1; KHDC1;
	TAE684_ActArea	URINARY	3	0	2	1	0.75	0	0.6	0	0.666667	0.375	-0.316228	-1.89737		TUBGCP3; DUT; BLM; PXDN; GLB1L2; PXDN; PPARG; ARID3A; TNFRSF1B
	TKI258_ActArea	ENDOMETRIUM	3	0	1	2	0.6	0	0.75	0	0.666667	0.3	-0.316228	-1.89737		RP11-950C14.3; SERPINA5; LEPREL2; TSPYL5; EMR1
	17-AAG_ActArea	PROSTATE	0	0	1	1	0	0	0	0	0	0	-1	-2		NQO1; MB21D1; SLC16A3
	L-685458_ActArea	PLEURA	0	0	1	1	0	0	0	0	0	0	-1	-2		RP11-85G20.1; CCNB1IP1; ZNF625; ZSCAN18;
	Nilotinib_ActArea	AERODIGESTIVE	0	0	1	1	0	0	0	0	0	0	-1	-2		GPX2; HIF1A; RP11-7F17.7; ITGA9; GGT6; AGAP2; RP11-47I22.2
	Nutlin-3_ActArea	KIDNEY	0	0	1	1	0	0	0	0	0	0	-1	-2		DDB2; NMD2; PTPN13; EDA2R
	Panobinostat_ActArea	PROSTATE	0	0	1	1	0	0	0	0	0	0	-1	-2		TNFRSF12A, AJUBA, ZNF215; RP11-783K16.5; RP11-7F17.7; AC138623.1; AC011242.6
	PHA-665752_ActArea	THYROID	0	0	1	1	0	0	0	0	0	0	-1	-2		TDRD9; PTGER2; HN1L; SLC6A15; RP11-408B11.2; CORO2A; CELF2-AS1; ARID4A; HNRNPCP1
	PF2341066_ActArea	BREAST	0	11	1	3	0	0.916667	0	0.916667	0	0.458333	-0.133631	-2.00446		PTGER2; CRIP1; GPX2; ANP32A; NDN; HGF; S100A4; DACT1
	TKI258_ActArea	BREAST	1	8	3	5	0.166667	0.727273	0.25	0.727273	0.2	0.44697	-0.119488	-2.0313		RP11-950C14.3; SERPINA5; LEPREL2; TSPYL5; EMR1
	Panobinostat_ActArea	URINARY	0	2	1	2	0	0.666667	0	0.666667	0	0.333333	-0.408248	-2.04124		TNFRSF12A, AJUBA, ZNF215; RP11-783K16.5; RP11-7F17.7; AC138623.1; AC011242.6
	PLX4720_ActArea	OESOPHAGUS	0	2	1	2	0	0.666667	0	0.666667	0	0.333333	-0.408248	-2.04124		CKB; SETD3; APOPT1; AKAP5; XAGE1A; GPX3; CCND2; XAGE1E; DAAM1; RSPH1; GPR135
	Sorafenib_ActArea	PLEURA	2	0	1	2	0.5	0	0.666667	0	0.571429	0.25	-0.408248	-2.04124		RPL4; TM9SF1; FAM21B; PYCARD; HGMA2; PTEN; NTN4
	PD-0332991_ActArea	SKIN	0	8	1	3	0	0.888889	0	0.888889	0	0.444444	-0.174078	-2.08893		RP11-7F17.7; DUT; PDLIM4; NDN; ACOT1; ACOT2; GPX2
	Panobinostat_ActArea	LARGE_INTESTINE	7	0	3	1	0.875	0	0.7	0	0.777778	0.4375	-0.193649	-2.13014		TNFRSF12A, AJUBA, ZNF215; RP11-783K16.5; RP11-7F17.7; AC138623.1; AC011242.6
	Irinotecan_ActArea	BREAST	0	6	1	3	0	0.857143	0	0.857143	0	0.428571	-0.218218	-2.18218		SLFN11; RP11-434O22.1; HNRNPA1; KHDC1;
	L-685458_ActArea	LARGE_INTESTINE	1	3	2	4	0.2	0.6	0.333333	0.6	0.25	0.4	-0.218218	-2.18218		RP11-85G20.1; CCNB1IP1; ZNF625; ZSCAN18;
	Nutlin-3_ActArea	LARGE_INTESTINE	3	1	4	2	0.6	0.2	0.428571	0.2	0.5	0.4	-0.218218	-2.18218		DDB2; NMD2; PTPN13; EDA2R
	AZD6244_ActArea	PANCREAS	12	0	2	2	0.857143	0	0.857143	0	0.857143	0.428571	-0.142857	-2.28571		SPRY2, SPRY4, ETV4, RP11-93B14.5, TMC6, TPRV2, CMTM7
	AEW541_ActArea	AERODIGESTIVE	0	1	2	1	0	0.333333	0	0.333333	0	0.166667	-0.57735	-2.3094		IGF1R; MAGEA1; GPX3; SNAPC1;
	Erlotinib_ActArea	KIDNEY	1	0	1	2	0.333333	0	0.5	0	0.4	0.166667	-0.57735	-2.3094		RP11-902B17.1; RP11-47I22.1; IFI27; CORO2A; TSTD1
	RAF265_ActArea	BONE	1	0	2	1	0.5	0	0.333333	0	0.4	0.25	-0.57735	-2.3094		IFI27; FOXA1; DNASE1L2; LEPREL2; CHRNB1; HERC5; MYEOV; PLEKHG4; ABLIM2
	LBW242_ActArea	OVARY	5	1	6	2	0.714286	0.142857	0.454545	0.142857	0.555556	0.428571	-0.174078	-2.43709		FBLN2; RP11-8L2.1; FBLN2; HECA
	Panobinostat_ActArea	OVARY	1	5	2	6	0.142857	0.714286	0.333333	0.714286	0.2	0.428571	-0.174078	-2.43709		TNFRSF12A, AJUBA, ZNF215; RP11-783K16.5; RP11-7F17.7; AC138623.1; AC011242.6
	AZD0530_ActArea	PANCREAS	9	0	4	1	0.9	0	0.692308	0	0.782609	0.45	-0.175412	-2.45576		IFI27; PREX2
	ZD-6474_ActArea	ENDOMETRIUM	3	0	1	3	0.5	0	0.75	0	0.6	0.25	-0.353553	-2.47487		TGFB3; FKBP3; PCDHB2; PCDHB6; MCALL1; Xxbac-BPG181B23.7
	17-AAG_ActArea	LIVER	0	6	2	2	0	0.75	0	0.75	0	0.375	-0.25	-2.5		NQO1
	RAF265_ActArea	SKIN	8	0	4	1	0.888889	0	0.666667	0	0.761905	0.444444	-0.19245	-2.50185		IFI27; FOXA1; DNASE1L2; LEPREL2; CHRNB1; HERC5; MYEOV; PLEKHG4; ABLIM2
	LBW242_ActArea	URINARY	2	0	3	1	0.666667	0	0.4	0	0.5	0.333333	-0.447214	-2.68328		FBLN2; RP11-8L2.1; FBLN2; HECA
	TKI258_ActArea	SOFT_TISSUE	2	0	3	1	0.666667	0	0.4	0	0.5	0.333333	-0.447214	-2.68328		RP11-950C14.3; SERPINA5; LEPREL2; TSPYL5; EMR1
	PD-0332991_ActArea	LUNG	2	17	4	13	0.133333	0.809524	0.333333	0.809524	0.190476	0.471429	-0.0755929	-2.72134		RP11-7F17.7; DUT; PDLIM4; NDN; ACOT1; ACOT2; GPX2
	ZD-6474_ActArea	OESOPHAGUS	5	0	4	1	0.833333	0	0.555556	0	0.666667	0.416667	-0.272166	-2.72166		TGFB3; FKBP3; PCDHB2; PCDHB6; MCALL1; Xxbac-BPG181B23.7
	PLX4720_ActArea	URINARY	0	3	2	2	0	0.6	0	0.6	0	0.3	-0.4	-2.8		CKB; SETD3; APOPT1; AKAP5; XAGE1A; GPX3; CCND2; XAGE1E; DAAM1; RSPH1; GPR135
	AZD0530_ActArea	NERVOUS	1	4	3	4	0.2	0.571429	0.25	0.571429	0.222222	0.385714	-0.239046	-2.86855		IFI27; PREX2
	Nutlin-3_ActArea	PANCREAS	8	0	5	1	0.888889	0	0.615385	0	0.727273	0.444444	-0.206725	-2.89414		DDB2; NMD2; PTPN13; EDA2R
	Panobinostat_ActArea	ENDOMETRIUM	1	1	3	2	0.333333	0.25	0.25	0.25	0.285714	0.291667	-0.416667	-2.91667		TNFRSF12A, AJUBA, ZNF215; RP11-783K16.5; RP11-7F17.7; AC138623.1; AC011242.6
	L-685458_ActArea	NERVOUS	0	10	2	3	0	0.833333	0	0.833333	0	0.416667	-0.196116	-2.94174		RP11-85G20.1; CCNB1IP1; ZNF625; ZSCAN18;
	Nutlin-3_ActArea	BREAST	0	9	3	2	0	0.75	0	0.75	0	0.375	-0.213201	-2.98481		DDB2; NMD2; PTPN13; EDA2R
	L-685458_ActArea	ENDOMETRIUM	0	0	1	2	0	0	0	0	0	0	-1	-3		RP11-85G20.1; CCNB1IP1; ZNF625; ZSCAN18;
	Nilotinib_ActArea	OESOPHAGUS	0	0	1	2	0	0	0	0	0	0	-1	-3		GPX2; HIF1A; RP11-7F17.7; ITGA9; GGT6; AGAP2; RP11-47I22.2
	Paclitaxel_ActArea	NERVOUS	0	2	2	2	0	0.5	0	0.5	0	0.25	-0.5	-3		SLFN11; MAGEA6; GPX2; LEPREL2; DAAM1; RCOR2
	PD-0325901_ActArea	AERODIGESTIVE	0	0	1	2	0	0	0	0	0	0	-1	-3		ETV4, ETV5, SPRY1, TOR4A, CMTM7, RP11-93B14.5
	PLX4720_ActArea	PLEURA	0	0	1	2	0	0	0	0	0	0	-1	-3		CKB; SETD3; APOPT1; AKAP5; XAGE1A; GPX3; CCND2; XAGE1E; DAAM1; RSPH1; GPR135
	Sorafenib_ActArea	BONE	0	0	2	1	0	0	0	0	0	0	-1	-3		RPL4; TM9SF1; FAM21B; PYCARD; HGMA2; PTEN; NTN4
	Sorafenib_ActArea	GANGLIA	0	0	1	2	0	0	0	0	0	0	-1	-3		RPL4; TM9SF1; FAM21B; PYCARD; HGMA2; PTEN; NTN4
	ZD-6474_ActArea	GANGLIA	0	0	1	2	0	0	0	0	0	0	-1	-3		TGFB3; FKBP3; PCDHB2; PCDHB6; MCALL1; Xxbac-BPG181B23.7
	AEW541_ActArea	STOMACH	1	0	3	1	0.5	0	0.25	0	0.333333	0.25	-0.612372	-3.06186		IGF1R; MAGEA1; GPX3; SNAPC1;
	AZD6244_ActArea	SOFT_TISSUE	0	1	1	3	0	0.5	0	0.5	0	0.25	-0.612372	-3.06186		SPRY2, SPRY4, ETV4, RP11-93B14.5, TMC6, TPRV2, CMTM7
	LBW242_ActArea	STOMACH	1	0	3	1	0.5	0	0.25	0	0.333333	0.25	-0.612372	-3.06186		FBLN2; RP11-8L2.1; FBLN2; HECA
	PHA-665752_ActArea	URINARY	1	0	3	1	0.5	0	0.25	0	0.333333	0.25	-0.612372	-3.06186		TDRD9; PTGER2; HN1L; SLC6A15; RP11-408B11.2; CORO2A; CELF2-AS1; ARID4A; HNRNPCP1
	PLX4720_ActArea	SOFT_TISSUE	1	0	3	1	0.5	0	0.25	0	0.333333	0.25	-0.612372	-3.06186		CKB; SETD3; APOPT1; AKAP5; XAGE1A; GPX3; CCND2; XAGE1E; DAAM1; RSPH1; GPR135
	PHA-665752_ActArea	LUNG	8	15	12	13	0.380952	0.555556	0.4	0.555556	0.390244	0.468254	-0.0638877	-3.06661		TDRD9; PTGER2; HN1L; SLC6A15; RP11-408B11.2; CORO2A; CELF2-AS1; ARID4A; HNRNPCP1
	Nutlin-3_ActArea	LUNG	7	14	11	12	0.368421	0.56	0.388889	0.56	0.378378	0.464211	-0.0721123	-3.17294		DDB2; NMD2; PTPN13; EDA2R
	PHA-665752_ActArea	OESOPHAGUS	5	0	3	2	0.714286	0	0.625	0	0.666667	0.357143	-0.327327	-3.27327		TDRD9; PTGER2; HN1L; SLC6A15; RP11-408B11.2; CORO2A; CELF2-AS1; ARID4A; HNRNPCP1
	LBW242_ActArea	PLEURA	0	1	2	2	0	0.333333	0	0.333333	0	0.166667	-0.666667	-3.33333		FBLN2; RP11-8L2.1; FBLN2; HECA
	Sorafenib_ActArea	HAEMATOPOIETIC	26	0	9	1	0.962963	0	0.742857	0	0.83871	0.481481	-0.09759	-3.51324		RPL4; TM9SF1; FAM21B; PYCARD; HGMA2; PTEN; NTN4
	AEW541_ActArea	BONE	3	0	2	3	0.5	0	0.6	0	0.545455	0.25	-0.447214	-3.57771		IGF1R; MAGEA1; GPX3; SNAPC1;
	Nilotinib_ActArea	SKIN	0	3	2	3	0	0.6	0	0.6	0	0.3	-0.447214	-3.57771		GPX2; HIF1A; RP11-7F17.7; ITGA9; GGT6; AGAP2; RP11-47I22.2
	L-685458_ActArea	LUNG	5	13	9	11	0.3125	0.590909	0.357143	0.590909	0.333333	0.451705	-0.0988639	-3.75683		RP11-85G20.1; CCNB1IP1; ZNF625; ZSCAN18;
	Nutlin-3_ActArea	OVARY	0	6	2	4	0	0.75	0	0.75	0	0.375	-0.316228	-3.79473		DDB2; NMD2; PTPN13; EDA2R
	Lapatinib_ActArea	LIVER	0	5	2	4	0	0.714286	0	0.714286	0	0.357143	-0.356348	-3.91983		RP11-902B17.1; RP11-47I22.1; DYRK3; SYTL1; GPX3; ADORA1; GPR135
	Irinotecan_ActArea	STOMACH	0	0	1	3	0	0	0	0	0	0	-1	-4		SLFN11; RP11-434O22.1; HNRNPA1; KHDC1;
	PHA-665752_ActArea	BREAST	0	5	3	3	0	0.625	0	0.625	0	0.3125	-0.375	-4.125		TDRD9; PTGER2; HN1L; SLC6A15; RP11-408B11.2; CORO2A; CELF2-AS1; ARID4A; HNRNPCP1
	TAE684_ActArea	NERVOUS	0	5	2	5	0	0.714286	0	0.714286	0	0.357143	-0.377964	-4.53557		TUBGCP3; DUT; BLM; PXDN; GLB1L2; PXDN; PPARG; ARID3A; TNFRSF1B
	PF2341066_ActArea	PANCREAS	5	2	5	6	0.454545	0.285714	0.5	0.285714	0.47619	0.37013	-0.254824	-4.58682		PTGER2; CRIP1; GPX2; ANP32A; NDN; HGF; S100A4; DACT1
	PF2341066_ActArea	STOMACH	2	0	2	4	0.333333	0	0.5	0	0.4	0.166667	-0.57735	-4.6188		PTGER2; CRIP1; GPX2; ANP32A; NDN; HGF; S100A4; DACT1
	TKI258_ActArea	HAEMATOPOIETIC	27	0	8	2	0.931034	0	0.771429	0	0.84375	0.465517	-0.125553	-4.64546		RP11-950C14.3; SERPINA5; LEPREL2; TSPYL5; EMR1
	AZD0530_ActArea	LUNG	10	9	14	10	0.5	0.391304	0.416667	0.391304	0.454545	0.445652	-0.109171	-4.69437		IFI27; PREX2
	17-AAG_ActArea	BREAST	0	6	2	6	0	0.75	0	0.75	0	0.375	-0.353553	-4.94975		NQO1
	LBW242_ActArea	NERVOUS	0	6	6	2	0	0.5	0	0.5	0	0.25	-0.353553	-4.94975		FBLN2; RP11-8L2.1; FBLN2; HECA
	PF2341066_ActArea	LARGE_INTESTINE	1	1	3	4	0.2	0.25	0.25	0.25	0.222222	0.225	-0.55	-4.95		PTGER2; CRIP1; GPX2; ANP32A; NDN; HGF; S100A4; DACT1
	PLX4720_ActArea	STOMACH	0	2	2	5	0	0.5	0	0.5	0	0.25	-0.597614	-5.37853		CKB; SETD3; APOPT1; AKAP5; XAGE1A; GPX3; CCND2; XAGE1E; DAAM1; RSPH1; GPR135
	17-AAG_ActArea	LARGE_INTESTINE	6	0	4	4	0.6	0	0.6	0	0.6	0.3	-0.4	-5.6		NQO1
	PHA-665752_ActArea	PANCREAS	1	4	4	6	0.142857	0.5	0.2	0.5	0.166667	0.321429	-0.377964	-5.66947		TDRD9; PTGER2; HN1L; SLC6A15; RP11-408B11.2; CORO2A; CELF2-AS1; ARID4A; HNRNPCP1
	Nilotinib_ActArea	BREAST	1	2	4	5	0.166667	0.333333	0.2	0.333333	0.181818	0.25	-0.507093	-6.08511		GPX2; HIF1A; RP11-7F17.7; ITGA9; GGT6; AGAP2; RP11-47I22.2
	AEW541_ActArea	OESOPHAGUS	2	0	3	5	0.285714	0	0.4	0	0.333333	0.142857	-0.654654	-6.54654		IGF1R; MAGEA1; GPX3; SNAPC1;
	LBW242_ActArea	LARGE_INTESTINE	1	0	6	2	0.333333	0	0.142857	0	0.2	0.166667	-0.755929	-6.80336		FBLN2; RP11-8L2.1; FBLN2; HECA
	Lapatinib_ActArea	HAEMATOPOIETIC	16	0	8	4	0.8	0	0.666667	0	0.727273	0.4	-0.258199	-7.22957		RP11-902B17.1; RP11-47I22.1; DYRK3; SYTL1; GPX3; ADORA1; GPR135
	AZD0530_ActArea	HAEMATOPOIETIC	1	14	5	14	0.0666667	0.736842	0.166667	0.736842	0.0952381	0.401754	-0.255924	-8.70141		IFI27; PREX2
