# Supplementary material for: Model ensembling as a tool to form interpretable multi-omic predictors of cancer pharmacosensitivity
Source: Brief Bioinform. 2024 Nov 4;25(6):bbae567. doi: 10.1093/bib/bbae567 (PMC11532660; doi:10.1093/bib/bbae567)
Supplement: REV_TableS4_CCLEGDSC_bbae567 [file rev_tables4_cclegdsc_bbae567.xlsx]

## Sheet: Table S4
		PD-0325901	Irinotecan	Erlotinib	Lapatinib
	CCLE	0.742424	0.837312	0.643382	0.640523
	GDSC	0.776242	0.731027	0.617544	0.573518
	Table S4: Area under the ROC Curve for the re-run of explainable models trained and tested within the CCLE and GDSC databases
